# Supplementary material for: Egg multivesicular bodies elicit an LC3-associated phagocytosis-like pathway to degrade paternal mitochondria after fertilization
Source: Nat Commun. 2024 Jul 8;15:5715. doi: 10.1038/s41467-024-50041-5 (PMC11231261; doi:10.1038/s41467-024-50041-5)
Supplement: Supplementary file 4 — Supplementary Data 1 [file 41467_2024_50041_MOESM4_ESM.xlsx]

## Sheet: Sheet 1
Protein ID	UniProt ID	Protein description	# PSMs MVB spectra	# of unique peptides MVB	# of PSMs lysate	# of unique peptides lysate	log2(PSM MVB)	log2(PSM lysate)	FC (log2 of MVB PSM-log2 of lysate PSM)
>sp	P98163	YL_DROME Putative vitellogenin receptor OS=Drosophila melanogaster OX=7227 GN=yl PE=1 SV=2	388	97	131	45	8.59991	7.03342	1.56649
>sp	P22700	ATC1_DROME Calcium-transporting ATPase sarcoplasmic/endoplasmic reticulum type OS=Drosophila melanogaster OX=7227 GN=Ca-P60A PE=1 SV=2	358	71	58	29	8.48382	5.85798	2.62583
>sp	Q94920	VDAC_DROME Voltage-dependent anion-selective channel OS=Drosophila melanogaster OX=7227 GN=porin PE=1 SV=3	304	33	70	20	8.24793	6.12928	2.11864
>sp	Q9V496	APLP_DROME Apolipophorins OS=Drosophila melanogaster OX=7227 GN=apolpp PE=1 SV=2	289	123	341	122	8.17493	8.41363	-0.238702
>sp	P29844	BIP_DROME Endoplasmic reticulum chaperone BiP OS=Drosophila melanogaster OX=7227 GN=Hsc70-3 PE=1 SV=2	279	51	94	25	8.12412	6.55459	1.56953
>tr	X2JB48	X2JB48_DROME Stress-sensitive B, isoform E OS=Drosophila melanogaster OX=7227 GN=sesB PE=1 SV=1	274	38	78	23	8.09803	6.2854	1.81263
>sp	P13607	ATNA_DROME Sodium/potassium-transporting ATPase subunit alpha OS=Drosophila melanogaster OX=7227 GN=Atpalpha PE=1 SV=3	204	58	22	14	7.67243	4.45943	3.21299
>sp	P02843	VIT1_DROME Vitellogenin-1 OS=Drosophila melanogaster OX=7227 GN=Yp1 PE=1 SV=1	198	38	496	47	7.62936	8.9542	-1.32484
>sp	P54399	PDI_DROME Protein disulfide-isomerase OS=Drosophila melanogaster OX=7227 GN=Pdi PE=2 SV=1	190	41	86	30	7.56986	6.42626	1.14359
>tr	Q9V3U6	Q9V3U6_DROME 26-29kD-proteinase OS=Drosophila melanogaster OX=7227 GN=26-29-p PE=1 SV=1	190	48	60	23	7.56986	5.90689	1.66297
>tr	A1Z6H7	A1Z6H7_DROME Gp210 ortholog, isoform A OS=Drosophila melanogaster OX=7227 GN=Gp210 PE=1 SV=1	189	69	12	10	7.56224	3.58496	3.97728
>sp	Q9VEG6	PERC_DROME Chorion peroxidase OS=Drosophila melanogaster OX=7227 GN=Pxt PE=2 SV=3	181	51	58	26	7.49985	5.85798	1.64186
>sp	Q95029	CATL_DROME Cathepsin L OS=Drosophila melanogaster OX=7227 GN=Cp1 PE=2 SV=2	176	34	1	1	7.45943	0	7.45943
>tr	Q3YMU0	Q3YMU0_DROME Protein disulfide-isomerase (Fragment) OS=Drosophila melanogaster OX=7227 GN=ERp60 PE=1 SV=1	174	33	70	18	7.44294	6.12928	1.31366
>tr	A1Z843	A1Z843_DROME CG1371 OS=Drosophila melanogaster OX=7227 GN=CG1371 PE=1 SV=1	172	53	19	12	7.42626	4.24793	3.17834
>tr	Q9VAY2	Q9VAY2_DROME Glycoprotein 93 OS=Drosophila melanogaster OX=7227 GN=Gp93 PE=1 SV=1	162	48	75	24	7.33985	6.22882	1.11103
>tr	A0A0B4LFR4	A0A0B4LFR4_DROME Oligosaccharide transferase delta subunit, isoform B OS=Drosophila melanogaster OX=7227 GN=OstDelta PE=1 SV=1	158	33	24	14	7.30378	4.58496	2.71882
>tr	L0MQ04	L0MQ04_DROME ATP synthase subunit beta OS=Drosophila melanogaster OX=7227 GN=ATPsynbeta PE=1 SV=1	157	29	77	30	7.29462	6.26679	1.02783
>tr	Q9VKM7	Q9VKM7_DROME AT01533p OS=Drosophila melanogaster OX=7227 GN=CG6087 PE=1 SV=2	157	31	24	10	7.29462	4.58496	2.70966
>tr	Q9VP27	Q9VP27_DROME Golgi complex-localized glycoprotein 1, isoform A OS=Drosophila melanogaster OX=7227 GN=Glg1 PE=1 SV=2	147	41	1	1	7.19967	0	7.19967
>sp	P11147	HSP7D_DROME Heat shock 70 kDa protein cognate 4 OS=Drosophila melanogaster OX=7227 GN=Hsc70-4 PE=1 SV=3	141	39	311	57	7.13955	8.28077	-1.14122
>tr	Q9VHY6	Q9VHY6_DROME ER membrane protein complex 1, isoform A OS=Drosophila melanogaster OX=7227 GN=EMC1 PE=1 SV=1	137	46	14	10	7.09803	3.80735	3.29068
>tr	X2JEX8	X2JEX8_DROME Yolk protein 3, isoform B OS=Drosophila melanogaster OX=7227 GN=Yp3 PE=1 SV=1	136	29	412	36	7.08746	8.6865	-1.59904
>sp	TRYP_PIG	(Common contaminant protein)	135	14	64	12	7.07682	6	1.07682
>tr	O16043	O16043_DROME Anon1A4 OS=Drosophila melanogaster OX=7227 GN=Df31 PE=1 SV=1	134	23	275	31	7.06609	8.10329	-1.0372
>sp	P02844	VIT2_DROME Vitellogenin-2 OS=Drosophila melanogaster OX=7227 GN=Yp2 PE=1 SV=2	124	31	336	43	6.9542	8.39232	-1.43812
>tr	Q86BM5	Q86BM5_DROME A kinase anchor protein 200, isoform D OS=Drosophila melanogaster OX=7227 GN=Akap200 PE=1 SV=1	124	23	2	2	6.9542	1	5.9542
>sp	P35381	ATPA_DROME ATP synthase subunit alpha, mitochondrial OS=Drosophila melanogaster OX=7227 GN=blw PE=1 SV=2	114	33	61	22	6.83289	5.93074	0.902153
>tr	Q7KMM4	Q7KMM4_DROME BcDNA.GH04962 OS=Drosophila melanogaster OX=7227 GN=GCS2alpha PE=1 SV=1	112	44	34	18	6.80735	5.08746	1.71989
>sp	P10987	ACT1_DROME Actin-5C OS=Drosophila melanogaster OX=7227 GN=Act5C PE=1 SV=4	111	26	262	31	6.79442	8.03342	-1.23901
>tr	Q9VAL7	Q9VAL7_DROME Calnexin 99A, isoform A OS=Drosophila melanogaster OX=7227 GN=Cnx99A PE=1 SV=2	109	31	1	1	6.76818	0	6.76818
>sp	P08736	EF1A1_DROME Elongation factor 1-alpha 1 OS=Drosophila melanogaster OX=7227 GN=eEF1alpha1 PE=1 SV=2	107	20	208	29	6.74147	7.70044	-0.958973
>sp	P02828	HSP83_DROME Heat shock protein 83 OS=Drosophila melanogaster OX=7227 GN=Hsp83 PE=1 SV=1	105	34	311	52	6.71425	8.28077	-1.56653
>tr	Q7KRW4	Q7KRW4_DROME Aminopeptidase OS=Drosophila melanogaster OX=7227 GN=CG14516 PE=1 SV=1	105	32	13	10	6.71425	3.70044	3.01381
>tr	Q9V491	Q9V491_DROME Plexin A, isoform A OS=Drosophila melanogaster OX=7227 GN=PlexA PE=1 SV=1	105	58	8	8	6.71425	3	3.71425
>tr	Q9VJD1	Q9VJD1_DROME Glucosidase 2 beta subunit, isoform A OS=Drosophila melanogaster OX=7227 GN=GCS2beta PE=1 SV=1	104	29	32	14	6.70044	5	1.70044
>tr	Q0E8E8	Q0E8E8_DROME MIP08013p1 OS=Drosophila melanogaster OX=7227 GN=Mpcp2 PE=1 SV=1	103	27	27	9	6.6865	4.75489	1.93161
>tr	Q8T3L1	Q8T3L1_DROME Acyl-CoA synthetase long-chain, isoform A OS=Drosophila melanogaster OX=7227 GN=Acsl PE=1 SV=1	102	38	16	12	6.67243	4	2.67243
>sp	Q09332	UGGG_DROME UDP-glucose:glycoprotein glucosyltransferase OS=Drosophila melanogaster OX=7227 GN=Ugt PE=1 SV=2	101	49	45	24	6.65821	5.49185	1.16636
>sp	P13060	EF2_DROME Elongation factor 2 OS=Drosophila melanogaster OX=7227 GN=EF2 PE=1 SV=4	95	41	259	68	6.56986	8.01681	-1.44695
>sp	Q9VMA7	TGO1_DROME Transport and Golgi organization protein 1 OS=Drosophila melanogaster OX=7227 GN=Tango1 PE=1 SV=2	95	44	1	1	6.56986	0	6.56986
>tr	M9PJN8	M9PJN8_DROME Glyceraldehyde-3-phosphate dehydrogenase OS=Drosophila melanogaster OX=7227 GN=Gapdh2 PE=3 SV=1	94	23	173	27	6.55459	7.43463	-0.880039
>tr	A0A0B4LFZ4	A0A0B4LFZ4_DROME TER94, isoform E OS=Drosophila melanogaster OX=7227 GN=TER94 PE=1 SV=1	92	34	6	5	6.52356	2.58496	3.9386
>sp	Q24319	OST48_DROME Dolichyl-diphosphooligosaccharide--protein glycosyltransferase 48 kDa subunit OS=Drosophila melanogaster OX=7227 GN=Ost48 PE=2 SV=2	90	24	17	11	6.49185	4.08746	2.40439
>tr	Q960Y8	Q960Y8_DROME Aluminum tubes, isoform G OS=Drosophila melanogaster OX=7227 GN=alt PE=1 SV=1	88	40	1	1	6.45943	0	6.45943
>tr	Q76NQ0	Q76NQ0_DROME Dolichyl-diphosphooligosaccharide--protein glycosyltransferase subunit 1 OS=Drosophila melanogaster OX=7227 GN=CG5364 PE=1 SV=1	87	26	11	8	6.44294	3.45943	2.98351
>tr	Q9VE75	Q9VE75_DROME V-type proton ATPase subunit a OS=Drosophila melanogaster OX=7227 GN=Vha100-2 PE=1 SV=2	87	37	13	10	6.44294	3.70044	2.7425
>tr	Q7K3D4	Q7K3D4_DROME Peptidylprolyl isomerase OS=Drosophila melanogaster OX=7227 GN=zda PE=1 SV=1	86	21	13	9	6.42626	3.70044	2.72583
>tr	E1JHT6	E1JHT6_DROME Reticulon-like protein OS=Drosophila melanogaster OX=7227 GN=Rtnl1 PE=1 SV=1	85	24	16	10	6.40939	4	2.40939
>sp	K2C1_HUMAN	(Common contaminant protein)	79	28	33	19	6.30378	5.04439	1.25939
>sp	P29413	CALR_DROME Calreticulin OS=Drosophila melanogaster OX=7227 GN=Calr PE=1 SV=2	79	18	31	12	6.30378	4.9542	1.34958
>tr	Q9Y125	Q9Y125_DROME BcDNA.GH08312 OS=Drosophila melanogaster OX=7227 GN=Sap-r PE=1 SV=1	78	28	17	11	6.2854	4.08746	2.19794
>tr	Q9VKZ7	Q9VKZ7_DROME Nicalin OS=Drosophila melanogaster OX=7227 GN=CG4972-RA PE=1 SV=2	75	23	7	6	6.22882	2.80735	3.42146
>tr	Q9VV75	Q9VV75_DROME AT02348p OS=Drosophila melanogaster OX=7227 GN=UQCR-C2 PE=1 SV=1	75	28	34	14	6.22882	5.08746	1.14136
>sp	Q27331	VATA2_DROME V-type proton ATPase catalytic subunit A isoform 2 OS=Drosophila melanogaster OX=7227 GN=Vha68-2 PE=1 SV=2	72	29	59	24	6.16993	5.88264	0.287282
>tr	A0A023GQA5	A0A023GQA5_DROME Lethal (2) 37Cc, isoform D OS=Drosophila melanogaster OX=7227 GN=l(2)37Cc PE=1 SV=1	72	20	31	14	6.16993	4.9542	1.21573
>tr	O46067	O46067_DROME EG:25E8.1 protein OS=Drosophila melanogaster OX=7227 GN=CT9894 PE=1 SV=1	72	34	26	13	6.16993	4.70044	1.46949
>tr	A4V449	A4V449_DROME NADH dehydrogenase (Ubiquinone) 75 kDa subunit, isoform B OS=Drosophila melanogaster OX=7227 GN=ND-75 PE=1 SV=1	69	30	26	16	6.10852	4.70044	1.40808
>tr	Q9V3K9	Q9V3K9_DROME Carnitine palmitoyltransferase I OS=Drosophila melanogaster OX=7227 GN=whd PE=1 SV=1	69	27	7	6	6.10852	2.80735	3.30117
>tr	Q9VLN6	Q9VLN6_DROME FI20146p1 OS=Drosophila melanogaster OX=7227 GN=Dme_CG7627 PE=1 SV=2	68	36	7	7	6.08746	2.80735	3.28011
>sp	K1C9_HUMAN	(Common contaminant protein)	67	25	27	16	6.06609	4.75489	1.3112
>tr	M9PCF1	M9PCF1_DROME Dual oxidase, isoform C OS=Drosophila melanogaster OX=7227 GN=Duox PE=4 SV=1	67	40	4	4	6.06609	2	4.06609
>tr	Q7JWF1	Q7JWF1_DROME Electron transfer flavoprotein-ubiquinone oxidoreductase, isoform A OS=Drosophila melanogaster OX=7227 GN=Etf-QO PE=1 SV=1	67	25	17	10	6.06609	4.08746	1.97863
>tr	Q9VB46	Q9VB46_DROME FI18644p1 OS=Drosophila melanogaster OX=7227 GN=Hmu PE=1 SV=1	67	19	23	8	6.06609	4.52356	1.54253
>sp	O01666	ATPG_DROME ATP synthase subunit gamma, mitochondrial OS=Drosophila melanogaster OX=7227 GN=ATPsyngamma PE=2 SV=2	66	18	20	10	6.04439	4.32193	1.72247
>sp	Q9VN14	CONT_DROME Contactin OS=Drosophila melanogaster OX=7227 GN=Cont PE=1 SV=2	66	34	1	1	6.04439	0	6.04439
>sp	A1Z713	VPS13_DROME Vacuolar protein sorting-associated protein 13 OS=Drosophila melanogaster OX=7227 GN=Vps13 PE=1 SV=2	65	52	5	5	6.02237	2.32193	3.70044
>tr	A0A0B4KHW3	A0A0B4KHW3_DROME Aralar1, isoform F OS=Drosophila melanogaster OX=7227 GN=aralar1 PE=1 SV=1	65	24	11	10	6.02237	3.45943	2.56294
>tr	Q7KTC4	Q7KTC4_DROME Multidrug-Resistance like protein 1, isoform H OS=Drosophila melanogaster OX=7227 GN=MRP PE=1 SV=1	65	37	4	4	6.02237	2	4.02237
>sp	Q95RA9	GILT1_DROME GILT-like protein 1 OS=Drosophila melanogaster OX=7227 GN=GILT1 PE=1 SV=1	64	16	29	5	6	4.85798	1.14202
>tr	M9MRM4	M9MRM4_DROME Sac1 phosphatase, isoform B OS=Drosophila melanogaster OX=7227 GN=Sac1 PE=4 SV=1	64	25	8	6	6	3	3
>tr	Q9VS57	Q9VS57_DROME RE14391p OS=Drosophila melanogaster OX=7227 GN=Sec63 PE=1 SV=1	64	25	8	4	6	3	3
>tr	Q8STG9	Q8STG9_DROME DSec61alpha OS=Drosophila melanogaster OX=7227 GN=Sec61alpha PE=1 SV=1	63	13	11	5	5.97728	3.45943	2.51785
>tr	Q9W227	Q9W227_DROME Peptidyl-prolyl cis-trans isomerase OS=Drosophila melanogaster OX=7227 GN=CG2852 PE=1 SV=1	63	18	41	15	5.97728	5.35755	0.619728
>tr	Q9VG31	Q9VG31_DROME Malic enzyme OS=Drosophila melanogaster OX=7227 GN=Men PE=1 SV=1	63	26	1	1	5.97728	0	5.97728
>sp	Q9V3P0	PRDX1_DROME Peroxiredoxin 1 OS=Drosophila melanogaster OX=7227 GN=Jafrac1 PE=1 SV=1	62	16	88	21	5.9542	6.45943	-0.505235
>sp	Q24560	TBB1_DROME Tubulin beta-1 chain OS=Drosophila melanogaster OX=7227 GN=betaTub56D PE=1 SV=2	61	22	219	42	5.93074	7.77479	-1.84405
>tr	Q9VFF0	Q9VFF0_DROME GH01077p OS=Drosophila melanogaster OX=7227 GN=UQCR-C1 PE=1 SV=2	61	19	29	15	5.93074	4.85798	1.07276
>tr	Q9VXM4	Q9VXM4_DROME LD12946p OS=Drosophila melanogaster OX=7227 GN=MSBP PE=1 SV=1	61	17	3	3	5.93074	1.58496	4.34577
>tr	Q9VVK7	Q9VVK7_DROME NUCB1 OS=Drosophila melanogaster OX=7227 GN=NUCB1 PE=1 SV=3	60	17	5	5	5.90689	2.32193	3.58496
>tr	Q59DQ0	Q59DQ0_DROME Calcium-transporting ATPase OS=Drosophila melanogaster OX=7227 GN=PMCA PE=1 SV=3	60	25	1	1	5.90689	0	5.90689
>sp	O62619	KPYK_DROME Pyruvate kinase OS=Drosophila melanogaster OX=7227 GN=PyK PE=2 SV=2	59	23	133	34	5.88264	7.05528	-1.17264
>tr	A8DYI6	A8DYI6_DROME Prohibitin 2, isoform E OS=Drosophila melanogaster OX=7227 GN=Phb2 PE=1 SV=1	59	18	26	12	5.88264	4.70044	1.1822
>tr	Q7KB18	Q7KB18_DROME Epoxide hydrolase OS=Drosophila melanogaster OX=7227 GN=Jheh2 PE=1 SV=1	58	21	2	2	5.85798	1	4.85798
>sp	P25007	PPIA_DROME Peptidyl-prolyl cis-trans isomerase OS=Drosophila melanogaster OX=7227 GN=Cyp1 PE=1 SV=2	57	17	108	26	5.83289	6.75489	-0.921997
>tr	Q9VUC1	Q9VUC1_DROME Hsc70Cb, isoform A OS=Drosophila melanogaster OX=7227 GN=Hsc70Cb PE=1 SV=1	57	31	105	37	5.83289	6.71425	-0.881356
>sp	P15357	RS27A_DROME Ubiquitin-40S ribosomal protein S27a OS=Drosophila melanogaster OX=7227 GN=RpS27A PE=1 SV=2	57	11	77	14	5.83289	6.26679	-0.433897
>sp	Q9VC57	ATLAS_DROME Atlastin OS=Drosophila melanogaster OX=7227 GN=atl PE=1 SV=1	57	20	3	2	5.83289	1.58496	4.24793
>tr	O18332	O18332_DROME FI01544p OS=Drosophila melanogaster OX=7227 GN=Rab1 PE=1 SV=1	57	10	15	7	5.83289	3.90689	1.926
>tr	Q9VIF2	Q9VIF2_DROME GM01519p OS=Drosophila melanogaster OX=7227 GN=Dmel\CG9248 PE=1 SV=1	57	18	9	6	5.83289	3.16993	2.66297
>tr	Q9VKJ6	Q9VKJ6_DROME Cation-transporting ATPase OS=Drosophila melanogaster OX=7227 GN=BcDNA:GH06032 PE=1 SV=1	57	28	1	1	5.83289	0	5.83289
>sp	K1C10_HUMAN	(Common contaminant protein)	56	20	25	12	5.80735	4.64386	1.1635
>tr	Q961D3	Q961D3_DROME LD17001p OS=Drosophila melanogaster OX=7227 GN=rdog PE=1 SV=1	56	35	8	6	5.80735	3	2.80735
>tr	Q9W351	Q9W351_DROME LD42637p OS=Drosophila melanogaster OX=7227 GN=Aladin PE=1 SV=1	56	20	6	5	5.80735	2.58496	3.22239
>tr	Q5U124	Q5U124_DROME LP11544p OS=Drosophila melanogaster OX=7227 GN=Mal-A5 PE=1 SV=1	55	22	11	7	5.78136	3.45943	2.32193
>tr	Q9VZF1	Q9VZF1_DROME GH07444p OS=Drosophila melanogaster OX=7227 GN=Dmel\CG1309 PE=1 SV=1	55	17	2	2	5.78136	1	4.78136
>tr	A0A0B4KEL0	A0A0B4KEL0_DROME Aldehyde dehydrogenase OS=Drosophila melanogaster OX=7227 GN=Aldh-III PE=1 SV=1	55	22	1	1	5.78136	0	5.78136
>tr	A0A0B4JD57	A0A0B4JD57_DROME Zipper, isoform F OS=Drosophila melanogaster OX=7227 GN=zip PE=1 SV=1	54	37	93	48	5.75489	6.53916	-0.784271
>tr	O18335	O18335_DROME Drab11 OS=Drosophila melanogaster OX=7227 GN=Rab11 PE=1 SV=1	54	13	27	10	5.75489	4.75489	1
>tr	Q9VF20	Q9VF20_DROME Heavy metal tolerance factor 1 OS=Drosophila melanogaster OX=7227 GN=Hmt-1 PE=1 SV=1	54	25	2	2	5.75489	1	4.75489
>sp	Q24251	ATP5H_DROME ATP synthase subunit d, mitochondrial OS=Drosophila melanogaster OX=7227 GN=ATPsynD PE=2 SV=2	53	15	25	6	5.72792	4.64386	1.08406
>sp	Q24439	ATPO_DROME ATP synthase subunit O, mitochondrial OS=Drosophila melanogaster OX=7227 GN=ATPsynO PE=2 SV=2	53	20	25	9	5.72792	4.64386	1.08406
>tr	Q8INH6	Q8INH6_DROME FI18373p1 OS=Drosophila melanogaster OX=7227 GN=CG11688 PE=1 SV=1	53	23	42	20	5.72792	5.39232	0.335603
>tr	Q9VWV6	Q9VWV6_DROME Transferrin OS=Drosophila melanogaster OX=7227 GN=Tsf1 PE=1 SV=1	53	26	49	19	5.72792	5.61471	0.113211
>tr	X2J4W8	X2J4W8_DROME Kruppel homolog 2, isoform C OS=Drosophila melanogaster OX=7227 GN=Kr-h2 PE=1 SV=1	53	11	6	4	5.72792	2.58496	3.14296
>tr	Q9V397	Q9V397_DROME BcDNA.GH12558 OS=Drosophila melanogaster OX=7227 GN=Mtpalpha PE=1 SV=1	53	29	1	1	5.72792	0	5.72792
>tr	Q9VK04	Q9VK04_DROME Phospholipid-transporting ATPase OS=Drosophila melanogaster OX=7227 GN=CG16823 PE=1 SV=2	53	27	1	1	5.72792	0	5.72792
>tr	A0A0B4KHF0	A0A0B4KHF0_DROME Ferritin OS=Drosophila melanogaster OX=7227 GN=Fer2LCH PE=1 SV=1	52	14	13	9	5.70044	3.70044	2
>tr	Q7K1Q6	Q7K1Q6_DROME Jabba, isoform B OS=Drosophila melanogaster OX=7227 GN=Jabba PE=1 SV=1	52	15	55	14	5.70044	5.78136	-0.08092
>tr	Q9V3A8	Q9V3A8_DROME Ergic53, isoform A OS=Drosophila melanogaster OX=7227 GN=ergic53 PE=1 SV=1	52	14	5	4	5.70044	2.32193	3.37851
>tr	Q9VRE0	Q9VRE0_DROME Catalytic subunit 3A of the oligosaccharyltransferase complex, isoform A OS=Drosophila melanogaster OX=7227 GN=Stt3A PE=1 SV=1	52	21	8	6	5.70044	3	2.70044
>sp	P06605	TBA3_DROME Tubulin alpha-3 chain OS=Drosophila melanogaster OX=7227 GN=alphaTub84D PE=2 SV=1	52	20	1	1	5.70044	0	5.70044
>sp	Q23997	C5210_DROME Imaginal disk growth factor 6 OS=Drosophila melanogaster OX=7227 GN=Idgf6 PE=1 SV=2	51	19	14	11	5.67243	3.80735	1.86507
>tr	Q7K3B7	Q7K3B7_DROME LD40177p OS=Drosophila melanogaster OX=7227 GN=CG11208 PE=1 SV=1	51	18	22	13	5.67243	4.45943	1.21299
>tr	Q9V4E0	Q9V4E0_DROME LD47962p OS=Drosophila melanogaster OX=7227 GN=ND-49 PE=1 SV=2	51	18	12	10	5.67243	3.58496	2.08746
>tr	Q9VS02	Q9VS02_DROME Uncharacterized protein OS=Drosophila melanogaster OX=7227 GN=CG9953 PE=1 SV=1	51	20	14	7	5.67243	3.80735	1.86507
>sp	Q7JR71	SODE_DROME Extracellular superoxide dismutase [Cu-Zn] OS=Drosophila melanogaster OX=7227 GN=Sod3 PE=1 SV=1	51	8	1	1	5.67243	0	5.67243
>sp	O02649	CH60A_DROME Heat shock protein 60A OS=Drosophila melanogaster OX=7227 GN=Hsp60A PE=1 SV=3	50	22	112	36	5.64386	6.80735	-1.1635
>tr	A0A0B4LHX6	A0A0B4LHX6_DROME Nucleoside diphosphate kinase OS=Drosophila melanogaster OX=7227 GN=awd PE=1 SV=1	50	12	74	11	5.64386	6.20945	-0.565597
>sp	Q94516	AT5F1_DROME ATP synthase subunit b, mitochondrial OS=Drosophila melanogaster OX=7227 GN=ATPsynB PE=2 SV=2	50	15	13	6	5.64386	3.70044	1.94342
>tr	Q9VWT3	Q9VWT3_DROME Gamma-glutamyl transpeptidase, isoform A OS=Drosophila melanogaster OX=7227 GN=Ggt-1 PE=2 SV=2	50	19	9	9	5.64386	3.16993	2.47393
>tr	Q9VXI3	Q9VXI3_DROME Uncharacterized protein, isoform C OS=Drosophila melanogaster OX=7227 GN=CG9911 PE=1 SV=1	50	23	17	10	5.64386	4.08746	1.55639
>tr	A0A0B4LGJ9	A0A0B4LGJ9_DROME CG3209, isoform D OS=Drosophila melanogaster OX=7227 GN=CG3209 PE=1 SV=1	50	16	1	1	5.64386	0	5.64386
>tr	E1JHR5	E1JHR5_DROME Enolase, isoform F OS=Drosophila melanogaster OX=7227 GN=Eno PE=1 SV=1	49	18	107	25	5.61471	6.74147	-1.12676
>tr	Q9W0M4	Q9W0M4_DROME LP10861p OS=Drosophila melanogaster OX=7227 GN=Dmel\CG13887 PE=1 SV=1	49	12	10	5	5.61471	3.32193	2.29278
>tr	B7Z0L1	B7Z0L1_DROME Fasciclin 1, isoform E OS=Drosophila melanogaster OX=7227 GN=Fas1 PE=1 SV=1	49	24	1	1	5.61471	0	5.61471
>tr	Q9VLT3	Q9VLT3_DROME LD23292p OS=Drosophila melanogaster OX=7227 GN=Mcr PE=1 SV=1	48	32	1	1	5.58496	0	5.58496
>tr	A1Z7S0	A1Z7S0_DROME Receptor mediated endocytosis 8, isoform A OS=Drosophila melanogaster OX=7227 GN=Rme-8 PE=1 SV=1	47	33	23	18	5.55459	4.52356	1.03103
>tr	Q7K485	Q7K485_DROME CathD OS=Drosophila melanogaster OX=7227 GN=cathD PE=1 SV=1	47	18	20	8	5.55459	4.32193	1.23266
>tr	Q9VC63	Q9VC63_DROME FI20190p1 OS=Drosophila melanogaster OX=7227 GN=Dme_CG5789 PE=1 SV=2	47	28	4	4	5.55459	2	3.55459
>tr	Q9VJ45	Q9VJ45_DROME UDP-glucuronosyltransferase OS=Drosophila melanogaster OX=7227 GN=BEST:LD25345 PE=2 SV=2	47	16	6	5	5.55459	2.58496	2.96963
>sp	O16797	RL3_DROME 60S ribosomal protein L3 OS=Drosophila melanogaster OX=7227 GN=RpL3 PE=1 SV=3	46	20	105	24	5.52356	6.71425	-1.19068
>sp	P31409	VATB_DROME V-type proton ATPase subunit B OS=Drosophila melanogaster OX=7227 GN=Vha55 PE=2 SV=1	46	20	32	14	5.52356	5	0.523562
>sp	P83094	STIM_DROME Stromal interaction molecule homolog OS=Drosophila melanogaster OX=7227 GN=Stim PE=1 SV=1	46	18	1	1	5.52356	0	5.52356
>sp	Q27597	NCPR_DROME NADPH--cytochrome P450 reductase OS=Drosophila melanogaster OX=7227 GN=Cpr PE=2 SV=2	46	21	6	6	5.52356	2.58496	2.9386
>sp	Q9VCG4	NDC1_DROME Nucleoporin Ndc1 OS=Drosophila melanogaster OX=7227 GN=Ndc1 PE=1 SV=1	46	15	4	3	5.52356	2	3.52356
>tr	Q9VZ04	Q9VZ04_DROME Glucosidase 1, isoform B OS=Drosophila melanogaster OX=7227 GN=GCS1 PE=1 SV=4	46	20	4	2	5.52356	2	3.52356
>tr	Q9W2X6	Q9W2X6_DROME ATP synthase, delta subunit, isoform A OS=Drosophila melanogaster OX=7227 GN=ATPsyndelta PE=1 SV=1	46	11	8	5	5.52356	3	2.52356
>tr	M9PEC8	M9PEC8_DROME Dynein heavy chain 64C, isoform G OS=Drosophila melanogaster OX=7227 GN=Dhc64C PE=1 SV=1	45	38	106	80	5.49185	6.72792	-1.23607
>sp	P54611	VATE_DROME V-type proton ATPase subunit E OS=Drosophila melanogaster OX=7227 GN=Vha26 PE=2 SV=1	45	18	39	13	5.49185	5.2854	0.206451
>sp	Q23983	SNAP_DROME Alpha-soluble NSF attachment protein OS=Drosophila melanogaster OX=7227 GN=alphaSnap PE=1 SV=1	45	15	11	7	5.49185	3.45943	2.03242
>sp	Q06559	RS3_DROME 40S ribosomal protein S3 OS=Drosophila melanogaster OX=7227 GN=RpS3 PE=1 SV=1	44	20	108	32	5.45943	6.75489	-1.29546
>sp	P92177	1433E_DROME 14-3-3 protein epsilon OS=Drosophila melanogaster OX=7227 GN=14-3-3epsilon PE=1 SV=2	44	14	89	22	5.45943	6.47573	-1.0163
>sp	Q9VN93	CPR1_DROME Putative cysteine proteinase CG12163 OS=Drosophila melanogaster OX=7227 GN=CG12163 PE=2 SV=2	44	20	15	10	5.45943	3.90689	1.55254
>tr	A0A0B4LGL5	A0A0B4LGL5_DROME CG8399, isoform B OS=Drosophila melanogaster OX=7227 GN=CG8399 PE=4 SV=1	44	17	1	1	5.45943	0	5.45943
>sp	Q9V3J1	VATH_DROME V-type proton ATPase subunit H OS=Drosophila melanogaster OX=7227 GN=VhaSFD PE=2 SV=2	43	19	20	12	5.42626	4.32193	1.10434
>sp	Q9VYV3	TXND5_DROME Thioredoxin domain-containing protein 5 homolog OS=Drosophila melanogaster OX=7227 GN=prtp PE=1 SV=2	43	20	15	8	5.42626	3.90689	1.51937
>tr	Q9VQR9	Q9VQR9_DROME FI04424p OS=Drosophila melanogaster OX=7227 GN=CG17593-RA PE=1 SV=1	43	16	1	1	5.42626	0	5.42626
>tr	Q9V3F2	Q9V3F2_DROME LD36009p OS=Drosophila melanogaster OX=7227 GN=lace PE=1 SV=1	43	21	1	1	5.42626	0	5.42626
>tr	Q9XZ10	Q9XZ10_DROME V-type proton ATPase subunit a OS=Drosophila melanogaster OX=7227 GN=Vha100-1 PE=1 SV=1	43	19	1	1	5.42626	0	5.42626
>tr	Q9VHL2	Q9VHL2_DROME T-complex protein 1 subunit eta OS=Drosophila melanogaster OX=7227 GN=CCT7 PE=1 SV=2	42	25	118	37	5.39232	6.88264	-1.49033
>tr	Q7KKI0	Q7KKI0_DROME T-complex protein 1 subunit epsilon OS=Drosophila melanogaster OX=7227 GN=CCT5 PE=1 SV=1	42	22	86	27	5.39232	6.42626	-1.03395
>sp	Q9U5L1	SRPRA_DROME Signal recognition particle receptor subunit alpha homolog OS=Drosophila melanogaster OX=7227 GN=Gtp-bp PE=1 SV=2	42	19	12	9	5.39232	3.58496	1.80735
>sp	Q9VYY2	SPCS2_DROME Signal peptidase complex subunit 2 OS=Drosophila melanogaster OX=7227 GN=Spase25 PE=2 SV=1	42	11	2	2	5.39232	1	4.39232
>tr	A1Z6V5	A1Z6V5_DROME FI01422p OS=Drosophila melanogaster OX=7227 GN=Spn43Ab PE=1 SV=1	42	17	4	3	5.39232	2	3.39232
>tr	Q9VPJ0	Q9VPJ0_DROME RE58433p OS=Drosophila melanogaster OX=7227 GN=CT31762 PE=1 SV=1	42	14	1	1	5.39232	0	5.39232
>sp	Q02748	IF4A_DROME Eukaryotic initiation factor 4A OS=Drosophila melanogaster OX=7227 GN=eIF4A PE=1 SV=3	41	22	91	30	5.35755	6.50779	-1.15024
>sp	Q9VHR8	DPP3_DROME Dipeptidyl peptidase 3 OS=Drosophila melanogaster OX=7227 GN=DppIII PE=2 SV=2	41	22	73	32	5.35755	6.18982	-0.832273
>sp	Q24323	SEM2A_DROME Semaphorin-2A OS=Drosophila melanogaster OX=7227 GN=Sema2a PE=1 SV=2	41	22	4	4	5.35755	2	3.35755
>sp	Q7JRE4	MAN1_DROME Inner nuclear membrane protein Man1 OS=Drosophila melanogaster OX=7227 GN=MAN1 PE=1 SV=1	41	20	1	1	5.35755	0	5.35755
>sp	Q9W303	IDGF4_DROME Chitinase-like protein Idgf4 OS=Drosophila melanogaster OX=7227 GN=Idgf4 PE=2 SV=1	41	14	19	10	5.35755	4.24793	1.10962
>tr	A1Z9M2	A1Z9M2_DROME Receptor expression-enhancing protein OS=Drosophila melanogaster OX=7227 GN=ReepB PE=3 SV=1	41	8	4	3	5.35755	2	3.35755
>tr	Q9VQX6	Q9VQX6_DROME LP05054p OS=Drosophila melanogaster OX=7227 GN=Dmel\CG3702 PE=1 SV=2	41	16	3	3	5.35755	1.58496	3.77259
>tr	Q9VRL0	Q9VRL0_DROME Cytochrome c1, isoform A OS=Drosophila melanogaster OX=7227 GN=Cyt-c1 PE=1 SV=1	41	12	15	7	5.35755	3.90689	1.45066
>tr	Q7KSU6	Q7KSU6_DROME Uncharacterized protein, isoform D OS=Drosophila melanogaster OX=7227 GN=CG8036 PE=1 SV=1	40	20	77	24	5.32193	6.26679	-0.944858
>sp	Q9V4N3	CYB5_DROME Cytochrome b5 OS=Drosophila melanogaster OX=7227 GN=Cyt-b5 PE=2 SV=1	40	7	6	2	5.32193	2.58496	2.73697
>sp	Q9V7Y2	SGPL_DROME Sphingosine-1-phosphate lyase OS=Drosophila melanogaster OX=7227 GN=Sply PE=1 SV=1	40	20	4	3	5.32193	2	3.32193
>tr	X2JGG6	X2JGG6_DROME Heat shock protein 26, isoform B OS=Drosophila melanogaster OX=7227 GN=Hsp26 PE=3 SV=1	39	14	99	21	5.2854	6.62936	-1.34395
>sp	P48605	TCPG_DROME T-complex protein 1 subunit gamma OS=Drosophila melanogaster OX=7227 GN=CCT3 PE=2 SV=2	39	22	93	29	5.2854	6.53916	-1.25376
>sp	Q9V438	PDIA6_DROME Protein disulfide-isomerase A6 homolog OS=Drosophila melanogaster OX=7227 GN=CaBP1 PE=1 SV=1	39	12	16	9	5.2854	4	1.2854
>tr	M9PCI6	M9PCI6_DROME Echinoid, isoform C OS=Drosophila melanogaster OX=7227 GN=ed PE=4 SV=1	39	24	4	4	5.2854	2	3.2854
>tr	Q9VGT3	Q9VGT3_DROME GM04645p OS=Drosophila melanogaster OX=7227 GN=Ugt86Da PE=1 SV=1	39	15	2	1	5.2854	1	4.2854
>tr	Q9VHX9	Q9VHX9_DROME CD98 heavy chain, isoform A OS=Drosophila melanogaster OX=7227 GN=CD98hc PE=1 SV=1	39	24	6	5	5.2854	2.58496	2.70044
>tr	Q9VZL3	Q9VZL3_DROME Sc2 OS=Drosophila melanogaster OX=7227 GN=Sc2 PE=1 SV=1	39	14	10	6	5.2854	3.32193	1.96347
>sp	Q9U969	SWS_DROME Neuropathy target esterase sws OS=Drosophila melanogaster OX=7227 GN=sws PE=1 SV=2	39	29	1	1	5.2854	0	5.2854
>tr	Q9W1G7	Q9W1G7_DROME LD21576p OS=Drosophila melanogaster OX=7227 GN=Nap1 PE=1 SV=1	38	13	79	24	5.24793	6.30378	-1.05585
>sp	P20240	OTE_DROME Otefin OS=Drosophila melanogaster OX=7227 GN=Ote PE=1 SV=2	38	18	40	14	5.24793	5.32193	-0.0740006
>sp	Q9VEX6	ATD3A_DROME ATPase family AAA domain-containing protein 3A homolog OS=Drosophila melanogaster OX=7227 GN=bor PE=1 SV=2	38	19	9	6	5.24793	3.16993	2.078
>tr	M9NHG9	M9NHG9_DROME Proline dehydrogenase OS=Drosophila melanogaster OX=7227 GN=slgA PE=1 SV=1	38	26	4	4	5.24793	2	3.24793
>tr	M9PBQ4	M9PBQ4_DROME Apoptosis inducing factor, isoform C OS=Drosophila melanogaster OX=7227 GN=AIF PE=1 SV=1	38	16	4	3	5.24793	2	3.24793
>tr	Q9VC10	Q9VC10_DROME Phosphatidylinositol glycan anchor biosynthesis class S OS=Drosophila melanogaster OX=7227 GN=PIG-S PE=1 SV=2	38	20	3	3	5.24793	1.58496	3.66297
>tr	Q9VEQ2	Q9VEQ2_DROME GH23451p OS=Drosophila melanogaster OX=7227 GN=Dmel\CG3678 PE=1 SV=2	38	14	6	4	5.24793	2.58496	2.66297
>tr	Q9VN86	Q9VN86_DROME AT14148p OS=Drosophila melanogaster OX=7227 GN=CT40966 PE=1 SV=1	38	17	3	3	5.24793	1.58496	3.66297
>tr	Q9VF91	Q9VF91_DROME FI21235p1 OS=Drosophila melanogaster OX=7227 GN=Dmel\CG6236 PE=1 SV=1	38	22	1	1	5.24793	0	5.24793
>sp	Q24298	CADE_DROME DE-cadherin OS=Drosophila melanogaster OX=7227 GN=shg PE=1 SV=2	38	24	1	1	5.24793	0	5.24793
>tr	A0A0B4LGF5	A0A0B4LGF5_DROME Optic atrophy 1 ortholog, isoform C OS=Drosophila melanogaster OX=7227 GN=Opa1 PE=1 SV=1	38	29	1	1	5.24793	0	5.24793
>sp	P09180	RL4_DROME 60S ribosomal protein L4 OS=Drosophila melanogaster OX=7227 GN=RpL4 PE=1 SV=2	37	18	74	23	5.20945	6.20945	-1
>sp	Q9W1Y1	EMC89_DROME ER membrane protein complex subunit 8/9 homolog OS=Drosophila melanogaster OX=7227 GN=EMC8-9 PE=1 SV=1	37	14	6	5	5.20945	2.58496	2.62449
>tr	A0A0B4K7R1	A0A0B4K7R1_DROME Signal peptidase complex subunit 3 OS=Drosophila melanogaster OX=7227 GN=Spase22-23 PE=3 SV=1	37	9	3	1	5.20945	1.58496	3.62449
>tr	Q9V3N6	Q9V3N6_DROME Transmembrane 9 superfamily member OS=Drosophila melanogaster OX=7227 GN=TM9SF4 PE=1 SV=1	37	16	4	3	5.20945	2	3.20945
>tr	Q9VCC2	Q9VCC2_DROME RE50040p OS=Drosophila melanogaster OX=7227 GN=Dmel\CG5510 PE=1 SV=1	37	13	4	4	5.20945	2	3.20945
>tr	Q9W3G0	Q9W3G0_DROME Phosphatidylinositol glycan anchor biosynthesis class T OS=Drosophila melanogaster OX=7227 GN=PIG-T PE=2 SV=1	37	16	3	3	5.20945	1.58496	3.62449
>tr	Q9W4N8	Q9W4N8_DROME LD30122p OS=Drosophila melanogaster OX=7227 GN=Vap33 PE=1 SV=1	37	17	1	1	5.20945	0	5.20945
>tr	X2J9A4	X2J9A4_DROME Translocation protein 1, isoform D OS=Drosophila melanogaster OX=7227 GN=Trp1 PE=1 SV=1	37	7	1	1	5.20945	0	5.20945
>tr	Q9VVA4	Q9VVA4_DROME GH26789p OS=Drosophila melanogaster OX=7227 GN=Dmel\CG9674 PE=1 SV=2	36	28	89	47	5.16993	6.47573	-1.30581
>sp	P29742	CLH_DROME Clathrin heavy chain OS=Drosophila melanogaster OX=7227 GN=Chc PE=1 SV=1	36	28	85	46	5.16993	6.40939	-1.23947
>sp	Q01604	PGK_DROME Phosphoglycerate kinase OS=Drosophila melanogaster OX=7227 GN=Pgk PE=2 SV=2	36	20	76	24	5.16993	6.24793	-1.078
>sp	P08928	LAM0_DROME Lamin Dm0 OS=Drosophila melanogaster OX=7227 GN=Lam PE=1 SV=4	36	20	32	19	5.16993	5	0.169925
>sp	P91928	MIC60_DROME MICOS complex subunit Mic60 OS=Drosophila melanogaster OX=7227 GN=Mitofilin PE=1 SV=4	36	23	18	12	5.16993	4.16993	1
>sp	Q8MV48	GALT7_DROME N-acetylgalactosaminyltransferase 7 OS=Drosophila melanogaster OX=7227 GN=GalNAc-T2 PE=2 SV=2	36	18	2	2	5.16993	1	4.16993
>sp	Q9VTX8	ODR4_DROME Protein odr-4 homolog OS=Drosophila melanogaster OX=7227 GN=CG10616 PE=3 SV=2	36	11	2	2	5.16993	1	4.16993
>tr	O18333	O18333_DROME GH01619p OS=Drosophila melanogaster OX=7227 GN=Rab2 PE=1 SV=1	36	17	11	8	5.16993	3.45943	1.71049
>tr	Q7KSQ0	Q7KSQ0_DROME LD46175p OS=Drosophila melanogaster OX=7227 GN=sea PE=1 SV=1	36	17	4	3	5.16993	2	3.16993
>tr	Q9VIH3	Q9VIH3_DROME Microsomal triacylglycerol transfer protein OS=Drosophila melanogaster OX=7227 GN=Mtp PE=1 SV=2	36	22	9	8	5.16993	3.16993	2
>tr	Q9VX36	Q9VX36_DROME NADH dehydrogenase (Ubiquinone) 24 kDa subunit, isoform A OS=Drosophila melanogaster OX=7227 GN=ND-24 PE=1 SV=1	36	11	6	5	5.16993	2.58496	2.58496
>tr	Q7KUB1	Q7KUB1_DROME Isocitrate dehydrogenase [NADP] OS=Drosophila melanogaster OX=7227 GN=Idh PE=1 SV=1	35	18	66	26	5.12928	6.04439	-0.915111
>tr	M9PF61	M9PF61_DROME Uncharacterized protein, isoform C OS=Drosophila melanogaster OX=7227 GN=CG6084 PE=1 SV=1	35	16	60	22	5.12928	5.90689	-0.777608
>tr	A8JNP2	A8JNP2_DROME Arginine kinase, isoform E OS=Drosophila melanogaster OX=7227 GN=Argk PE=1 SV=1	35	16	53	22	5.12928	5.72792	-0.598637
>sp	P26308	GBB1_DROME Guanine nucleotide-binding protein subunit beta-1 OS=Drosophila melanogaster OX=7227 GN=Gbeta13F PE=1 SV=1	35	9	6	3	5.12928	2.58496	2.54432
>sp	Q8T4E1	GPI8_DROME Putative GPI-anchor transamidase OS=Drosophila melanogaster OX=7227 GN=PIG-K PE=2 SV=1	35	20	3	1	5.12928	1.58496	3.54432
>tr	Q7KLX3	Q7KLX3_DROME GEO05407p1 OS=Drosophila melanogaster OX=7227 GN=Tapdelta PE=1 SV=1	35	6	6	3	5.12928	2.58496	2.54432
>tr	Q9VD29	Q9VD29_DROME RE74312p OS=Drosophila melanogaster OX=7227 GN=Sar1 PE=1 SV=1	35	9	8	4	5.12928	3	2.12928
>tr	Q9W464	Q9W464_DROME Glycosylphosphatidylinositol anchor attachment 1 OS=Drosophila melanogaster OX=7227 GN=GAA1 PE=1 SV=1	35	15	6	4	5.12928	2.58496	2.54432
>sp	Q9V769	C6A22_DROME Cytochrome P450 6a22 OS=Drosophila melanogaster OX=7227 GN=Cyp6a22 PE=2 SV=1	35	18	1	1	5.12928	0	5.12928
>tr	Q8IQW2	Q8IQW2_DROME Cytochrome c oxidase subunit OS=Drosophila melanogaster OX=7227 GN=COX6B PE=1 SV=1	35	8	1	1	5.12928	0	5.12928
>tr	Q8T0L3	Q8T0L3_DROME GH24511p OS=Drosophila melanogaster OX=7227 GN=Uba1 PE=1 SV=1	34	19	95	37	5.08746	6.56986	-1.48239
>sp	P48148	RHO1_DROME Ras-like GTP-binding protein Rho1 OS=Drosophila melanogaster OX=7227 GN=Rho1 PE=1 SV=1	34	10	13	6	5.08746	3.70044	1.38702
>tr	Q0E9F9	Q0E9F9_DROME CG2915, isoform A OS=Drosophila melanogaster OX=7227 GN=CG2915-RB PE=1 SV=1	34	14	17	9	5.08746	4.08746	1
>tr	Q9VY49	Q9VY49_DROME LD24340p OS=Drosophila melanogaster OX=7227 GN=Dmel\CG11674 PE=2 SV=2	34	18	2	2	5.08746	1	4.08746
>tr	Q9VZU4	Q9VZU4_DROME LD25561p OS=Drosophila melanogaster OX=7227 GN=ND-30 PE=1 SV=1	34	10	10	5	5.08746	3.32193	1.76553
>tr	Q9W3X7	Q9W3X7_DROME NADH dehydrogenase [ubiquinone] 1 beta subcomplex subunit 8, mitochondrial OS=Drosophila melanogaster OX=7227 GN=ND-ASHI PE=1 SV=1	34	8	2	2	5.08746	1	4.08746
>tr	Q9VG81	Q9VG81_DROME RH49330p OS=Drosophila melanogaster OX=7227 GN=Dmel\CG5167 PE=1 SV=1	34	15	1	1	5.08746	0	5.08746
>tr	Q9VS47	Q9VS47_DROME LD39967p OS=Drosophila melanogaster OX=7227 GN=Dmel\CG8602 PE=2 SV=1	34	7	1	1	5.08746	0	5.08746
>tr	Q9VKC7	Q9VKC7_DROME FI04402p OS=Drosophila melanogaster OX=7227 GN=CG6766-RA PE=1 SV=1	34	16	1	1	5.08746	0	5.08746
>sp	P07764	ALF_DROME Fructose-bisphosphate aldolase OS=Drosophila melanogaster OX=7227 GN=Ald PE=1 SV=5	33	17	62	21	5.04439	5.9542	-0.909802
>sp	Q9VXY7	LSD2_DROME Lipid storage droplets surface-binding protein 2 OS=Drosophila melanogaster OX=7227 GN=Lsd-2 PE=1 SV=1	33	16	48	18	5.04439	5.58496	-0.540568
>sp	P32748	PYRD_DROME Dihydroorotate dehydrogenase (quinone), mitochondrial OS=Drosophila melanogaster OX=7227 GN=Dhod PE=2 SV=2	33	17	9	8	5.04439	3.16993	1.87447
>sp	Q9V7N5	VATC_DROME V-type proton ATPase subunit C OS=Drosophila melanogaster OX=7227 GN=Vha44 PE=2 SV=5	33	18	31	15	5.04439	4.9542	0.0901978
>tr	A1Z803	A1Z803_DROME CG1665 OS=Drosophila melanogaster OX=7227 GN=Marc PE=1 SV=1	33	13	2	2	5.04439	1	4.04439
>tr	Q9VCM8	Q9VCM8_DROME Uncharacterized protein, isoform A OS=Drosophila melanogaster OX=7227 GN=CG4408 PE=1 SV=2	33	13	12	7	5.04439	3.58496	1.45943
>tr	Q9VIQ8	Q9VIQ8_DROME Cytochrome c oxidase subunit 4, isoform A OS=Drosophila melanogaster OX=7227 GN=COX4 PE=1 SV=1	33	9	11	5	5.04439	3.45943	1.58496
>tr	Q9W3U0	Q9W3U0_DROME Acyl-coenzyme A oxidase OS=Drosophila melanogaster OX=7227 GN=Dmel\CG4586 PE=1 SV=1	33	21	17	12	5.04439	4.08746	0.956931
>tr	Q9W4K0	Q9W4K0_DROME CHOp24, isoform A OS=Drosophila melanogaster OX=7227 GN=CHOp24 PE=1 SV=1	33	12	5	4	5.04439	2.32193	2.72247
>tr	Q9W5R5	Q9W5R5_DROME LD47843p OS=Drosophila melanogaster OX=7227 GN=Slmap PE=1 SV=2	33	19	4	4	5.04439	2	3.04439
>tr	Q9V415	Q9V415_DROME HMG-coA reductase degradation 3, isoform A OS=Drosophila melanogaster OX=7227 GN=Hrd3 PE=1 SV=1	33	16	1	1	5.04439	0	5.04439
>sp	Q8MVS5	GLT35_DROME Polypeptide N-acetylgalactosaminyltransferase 35A OS=Drosophila melanogaster OX=7227 GN=Pgant35A PE=1 SV=2	33	20	1	1	5.04439	0	5.04439
>tr	Q7K1W4	Q7K1W4_DROME Epoxide hydrolase OS=Drosophila melanogaster OX=7227 GN=Jheh3 PE=2 SV=1	33	14	1	1	5.04439	0	5.04439
>tr	Q8T4G5	Q8T4G5_DROME SD01613p OS=Drosophila melanogaster OX=7227 GN=AFG3L2 PE=1 SV=1	33	20	1	1	5.04439	0	5.04439
>sp	P41093	RL18A_DROME 60S ribosomal protein L18a OS=Drosophila melanogaster OX=7227 GN=RpL18A PE=1 SV=1	32	15	72	17	5	6.16993	-1.16993
>tr	Q9VIE8	Q9VIE8_DROME Aconitate hydratase, mitochondrial OS=Drosophila melanogaster OX=7227 GN=Acon PE=1 SV=2	32	18	69	32	5	6.10852	-1.10852
>sp	P23654	NRT_DROME Neurotactin OS=Drosophila melanogaster OX=7227 GN=Nrt PE=1 SV=3	32	16	2	2	5	1	4
>sp	P91929	NDUAA_DROME NADH dehydrogenase [ubiquinone] 1 alpha subcomplex subunit 10, mitochondrial OS=Drosophila melanogaster OX=7227 GN=ND-42 PE=2 SV=2	32	12	7	5	5	2.80735	2.19265
>sp	Q8SXY6	TMEDA_DROME Transmembrane emp24 domain-containing protein bai OS=Drosophila melanogaster OX=7227 GN=bai PE=2 SV=1	32	11	5	3	5	2.32193	2.67807
>tr	Q8SY19	Q8SY19_DROME Microsomal glutathione S-transferase-like, isoform A OS=Drosophila melanogaster OX=7227 GN=Mgstl PE=1 SV=1	32	5	4	3	5	2	3
>tr	Q9VJ58	Q9VJ58_DROME Fas-associated factor 2, isoform A OS=Drosophila melanogaster OX=7227 GN=Faf2 PE=1 SV=1	32	17	2	2	5	1	4
>tr	Q9VMI3	Q9VMI3_DROME NADH dehydrogenase [ubiquinone] flavoprotein 1, mitochondrial OS=Drosophila melanogaster OX=7227 GN=ND-51 PE=1 SV=1	32	16	10	6	5	3.32193	1.67807
>tr	Q9VUQ7	Q9VUQ7_DROME RE36966p OS=Drosophila melanogaster OX=7227 GN=Dmel\CG7739 PE=1 SV=1	32	11	2	1	5	1	4
>tr	Q9VZS7	Q9VZS7_DROME Uncharacterized protein, isoform B OS=Drosophila melanogaster OX=7227 GN=Dmel\CG14967 PE=1 SV=2	32	28	3	2	5	1.58496	3.41504
>tr	Q9VI57	Q9VI57_DROME Dephospho-CoA kinase OS=Drosophila melanogaster OX=7227 GN=Dpck PE=2 SV=1	32	10	1	1	5	0	5
>tr	Q7K3J0	Q7K3J0_DROME CG8258 OS=Drosophila melanogaster OX=7227 GN=CCT8 PE=1 SV=1	31	21	88	34	4.9542	6.45943	-1.50524
>sp	P06606	TBA4_DROME Tubulin alpha-4 chain OS=Drosophila melanogaster OX=7227 GN=alphaTub67C PE=3 SV=1	31	16	66	19	4.9542	6.04439	-1.0902
>tr	Q8MT58	Q8MT58_DROME RE11562p OS=Drosophila melanogaster OX=7227 GN=CG17337 PE=1 SV=1	31	19	65	23	4.9542	6.02237	-1.06817
>sp	Q9VQG4	COLT_DROME Congested-like trachea protein OS=Drosophila melanogaster OX=7227 GN=colt PE=2 SV=1	31	11	3	2	4.9542	1.58496	3.36923
>tr	M9PGL7	M9PGL7_DROME Translocase of outer membrane 40, isoform C OS=Drosophila melanogaster OX=7227 GN=Tom40 PE=4 SV=1	31	10	8	6	4.9542	3	1.9542
>tr	Q7JQR3	Q7JQR3_DROME Sulfhydryl oxidase OS=Drosophila melanogaster OX=7227 GN=Qsox1 PE=1 SV=1	31	20	5	5	4.9542	2.32193	2.63227
>tr	Q7K2N0	Q7K2N0_DROME CG8735, isoform A OS=Drosophila melanogaster OX=7227 GN=Lnpk PE=1 SV=1	31	14	3	2	4.9542	1.58496	3.36923
>tr	Q9VUZ0	Q9VUZ0_DROME Translocon-associated protein subunit beta OS=Drosophila melanogaster OX=7227 GN=SsRbeta PE=1 SV=2	31	5	2	2	4.9542	1	3.9542
>tr	Q9W3N1	Q9W3N1_DROME RH59310p OS=Drosophila melanogaster OX=7227 GN=spidey PE=1 SV=1	31	11	4	4	4.9542	2	2.9542
>tr	E1JJF9	E1JJF9_DROME Neuroglian, isoform D OS=Drosophila melanogaster OX=7227 GN=Nrg PE=1 SV=1	31	25	1	1	4.9542	0	4.9542
>tr	Q9VTZ0	Q9VTZ0_DROME GH08269p OS=Drosophila melanogaster OX=7227 GN=tral PE=1 SV=3	31	14	1	1	4.9542	0	4.9542
>tr	Q9VXQ5	Q9VXQ5_DROME Chaperonin containing TCP1 subunit 6 OS=Drosophila melanogaster OX=7227 GN=CCT6 PE=1 SV=1	30	18	77	28	4.90689	6.26679	-1.3599
>sp	P32100	RL7_DROME 60S ribosomal protein L7 OS=Drosophila melanogaster OX=7227 GN=RpL7 PE=1 SV=2	30	16	73	18	4.90689	6.18982	-1.28293
>sp	P52029	G6PI_DROME Glucose-6-phosphate isomerase OS=Drosophila melanogaster OX=7227 GN=Pgi PE=2 SV=2	30	18	73	20	4.90689	6.18982	-1.28293
>tr	Q9VW68	Q9VW68_DROME Gamma-aminobutyric acid transaminase, isoform A OS=Drosophila melanogaster OX=7227 GN=Gabat PE=1 SV=1	30	19	63	21	4.90689	5.97728	-1.07039
>sp	Q9GU68	IF5A_DROME Eukaryotic translation initiation factor 5A OS=Drosophila melanogaster OX=7227 GN=eEF5 PE=2 SV=2	30	11	55	17	4.90689	5.78136	-0.874469
>sp	P29613	TPIS_DROME Triosephosphate isomerase OS=Drosophila melanogaster OX=7227 GN=Tpi PE=1 SV=3	30	14	49	14	4.90689	5.61471	-0.707819
>tr	O76742	O76742_DROME CG5915 protein OS=Drosophila melanogaster OX=7227 GN=Rab7 PE=1 SV=1	30	14	9	6	4.90689	3.16993	1.73697
>tr	Q9VGJ9	Q9VGJ9_DROME Heme oxygenase OS=Drosophila melanogaster OX=7227 GN=Ho PE=1 SV=1	30	12	6	5	4.90689	2.58496	2.32193
>tr	Q9VH64	Q9VH64_DROME LD29322p OS=Drosophila melanogaster OX=7227 GN=Dmel\CG8507 PE=1 SV=1	30	16	14	9	4.90689	3.80735	1.09954
>tr	Q9VIK1	Q9VIK1_DROME Transmembrane 9 superfamily member OS=Drosophila melanogaster OX=7227 GN=TM9SF2 PE=1 SV=1	30	14	3	3	4.90689	1.58496	3.32193
>tr	Q9VPE2	Q9VPE2_DROME NADH dehydrogenase (Ubiquinone) 39 kDa subunit, isoform A OS=Drosophila melanogaster OX=7227 GN=ND-39 PE=1 SV=1	30	13	10	5	4.90689	3.32193	1.58496
>tr	Q9VQR2	Q9VQR2_DROME CG8844 protein OS=Drosophila melanogaster OX=7227 GN=ND-PDSW PE=1 SV=1	30	10	4	4	4.90689	2	2.90689
>tr	Q9VTZ5	Q9VTZ5_DROME LD22449p OS=Drosophila melanogaster OX=7227 GN=Tsf2 PE=1 SV=1	30	22	3	2	4.90689	1.58496	3.32193
>sp	Q8T8R1	Y3800_DROME CCHC-type zinc finger protein CG3800 OS=Drosophila melanogaster OX=7227 GN=CG3800 PE=1 SV=1	29	3	69	7	4.85798	6.10852	-1.25054
>sp	P20432	GSTD1_DROME Glutathione S-transferase D1 OS=Drosophila melanogaster OX=7227 GN=GstD1 PE=1 SV=1	29	10	59	14	4.85798	5.88264	-1.02466
>tr	Q9VLB7	Q9VLB7_DROME Rab GDP dissociation inhibitor OS=Drosophila melanogaster OX=7227 GN=Gdi PE=1 SV=1	29	16	55	23	4.85798	5.78136	-0.923379
>sp	P91938	TRXR1_DROME Thioredoxin reductase 1, mitochondrial OS=Drosophila melanogaster OX=7227 GN=Trxr-1 PE=1 SV=2	29	15	45	21	4.85798	5.49185	-0.633872
>sp	O97067	PTH2_DROME Probable peptidyl-tRNA hydrolase 2 OS=Drosophila melanogaster OX=7227 GN=CG1307 PE=2 SV=2	29	7	2	2	4.85798	1	3.85798
>sp	P16378	GNAO_DROME G protein alpha o subunit OS=Drosophila melanogaster OX=7227 GN=Galphao PE=1 SV=1	29	14	1	1	4.85798	0	4.85798
>sp	Q24372	LACH_DROME Lachesin OS=Drosophila melanogaster OX=7227 GN=Lac PE=1 SV=2	29	11	3	3	4.85798	1.58496	3.27302
>sp	Q9I7K5	TMEDE_DROME Transmembrane emp24 domain-containing protein eca OS=Drosophila melanogaster OX=7227 GN=eca PE=2 SV=2	29	11	4	4	4.85798	2	2.85798
>tr	Q9V3Q4	Q9V3Q4_DROME GH25379p OS=Drosophila melanogaster OX=7227 GN=Jafrac2 PE=1 SV=1	29	9	8	6	4.85798	3	1.85798
>tr	Q9VSN9	Q9VSN9_DROME GM04779p OS=Drosophila melanogaster OX=7227 GN=SrpRbeta PE=1 SV=2	29	14	4	4	4.85798	2	2.85798
>tr	Q7KRU8	Q7KRU8_DROME Ferritin OS=Drosophila melanogaster OX=7227 GN=Fer1HCH PE=1 SV=1	29	11	1	1	4.85798	0	4.85798
>sp	Q9W0S7	SND1_DROME Staphylococcal nuclease domain-containing protein 1 OS=Drosophila melanogaster OX=7227 GN=Tudor-SN PE=1 SV=1	28	19	133	45	4.80735	7.05528	-2.24793
>sp	Q9NJH0	EF1G_DROME Elongation factor 1-gamma OS=Drosophila melanogaster OX=7227 GN=Ef1gamma PE=2 SV=2	28	14	74	21	4.80735	6.20945	-1.4021
>sp	P46223	RL7A_DROME 60S ribosomal protein L7a OS=Drosophila melanogaster OX=7227 GN=RpL7A PE=1 SV=2	28	14	72	18	4.80735	6.16993	-1.36257
>sp	P29746	BNB_DROME Protein bangles and beads OS=Drosophila melanogaster OX=7227 GN=bnb PE=1 SV=1	28	11	10	7	4.80735	3.32193	1.48543
>sp	P91679	PEPT1_DROME Peptide transporter family 1 OS=Drosophila melanogaster OX=7227 GN=yin PE=1 SV=2	28	17	6	5	4.80735	2.58496	2.22239
>sp	P91927	LETM1_DROME Mitochondrial proton/calcium exchanger protein OS=Drosophila melanogaster OX=7227 GN=Letm1 PE=2 SV=2	28	18	3	3	4.80735	1.58496	3.22239
>tr	A0A140SRF8	A0A140SRF8_DROME Uncharacterized protein, isoform C OS=Drosophila melanogaster OX=7227 GN=CG11857 PE=1 SV=1	28	8	5	3	4.80735	2.32193	2.48543
>tr	Q0KI00	Q0KI00_DROME Aminopeptidase OS=Drosophila melanogaster OX=7227 GN=SP1029 PE=1 SV=1	28	20	7	6	4.80735	2.80735	2
>tr	Q7K172	Q7K172_DROME LD04933p OS=Drosophila melanogaster OX=7227 GN=ste24a PE=1 SV=1	28	14	1	1	4.80735	0	4.80735
>tr	Q8IPB7	Q8IPB7_DROME Alpha-mannosidase OS=Drosophila melanogaster OX=7227 GN=LManII PE=1 SV=1	28	16	13	9	4.80735	3.70044	1.10692
>tr	Q9VL16	Q9VL16_DROME RE45833p OS=Drosophila melanogaster OX=7227 GN=BEST:LD31953 PE=2 SV=1	28	10	5	4	4.80735	2.32193	2.48543
>tr	Q9VND3	Q9VND3_DROME LD24833p OS=Drosophila melanogaster OX=7227 GN=Pi4KIIalpha PE=1 SV=3	28	17	2	2	4.80735	1	3.80735
>tr	Q9W2V9	Q9W2V9_DROME LD40707p OS=Drosophila melanogaster OX=7227 GN=l(1)G0289 PE=1 SV=1	28	13	7	6	4.80735	2.80735	2
>tr	X2J9Z1	X2J9Z1_DROME Silver, isoform N OS=Drosophila melanogaster OX=7227 GN=svr PE=1 SV=1	28	21	5	3	4.80735	2.32193	2.48543
>tr	Q9VHA8	Q9VHA8_DROME LD25575p OS=Drosophila melanogaster OX=7227 GN=P58IPK PE=1 SV=1	28	14	1	1	4.80735	0	4.80735
>tr	Q9VYG3	Q9VYG3_DROME LD41462p OS=Drosophila melanogaster OX=7227 GN=Dmel\CG4332 PE=1 SV=1	28	12	1	1	4.80735	0	4.80735
>sp	Q24046	ATPB1_DROME Sodium/potassium-transporting ATPase subunit beta-1 OS=Drosophila melanogaster OX=7227 GN=nrv1 PE=1 SV=2	28	10	1	1	4.80735	0	4.80735
>tr	Q9VQ61	Q9VQ61_DROME Aspartate aminotransferase OS=Drosophila melanogaster OX=7227 GN=Got2 PE=1 SV=1	27	15	76	20	4.75489	6.24793	-1.49304
>tr	Q9VN44	Q9VN44_DROME FI07923p OS=Drosophila melanogaster OX=7227 GN=Karybeta3 PE=1 SV=1	27	16	63	27	4.75489	5.97728	-1.22239
>sp	Q9VTP4	R10AB_DROME 60S ribosomal protein L10a-2 OS=Drosophila melanogaster OX=7227 GN=RpL10Ab PE=1 SV=2	27	10	54	15	4.75489	5.75489	-1
>tr	X2JF40	X2JF40_DROME Adenosylhomocysteinase OS=Drosophila melanogaster OX=7227 GN=Ahcy PE=3 SV=1	27	14	53	16	4.75489	5.72792	-0.973033
>tr	Q9VKI8	Q9VKI8_DROME GH03305p OS=Drosophila melanogaster OX=7227 GN=Dmel\CG6287 PE=1 SV=1	27	14	44	16	4.75489	5.45943	-0.704544
>tr	M9PHG2	M9PHG2_DROME Moesin, isoform M OS=Drosophila melanogaster OX=7227 GN=Moe PE=1 SV=1	27	16	42	22	4.75489	5.39232	-0.63743
>sp	P61209	ARF1_DROME ADP-ribosylation factor 1 OS=Drosophila melanogaster OX=7227 GN=Arf79F PE=1 SV=2	27	13	14	8	4.75489	3.80735	0.947533
>tr	Q8SY53	Q8SY53_DROME GH11935p OS=Drosophila melanogaster OX=7227 GN=Ostgamma PE=1 SV=1	27	12	5	3	4.75489	2.32193	2.43296
>tr	Q9VJZ4	Q9VJZ4_DROME AT12494p OS=Drosophila melanogaster OX=7227 GN=ND-B22 PE=1 SV=1	27	13	3	3	4.75489	1.58496	3.16993
>tr	Q9VMH4	Q9VMH4_DROME FI09914p OS=Drosophila melanogaster OX=7227 GN=CG9175-RA PE=2 SV=1	27	13	2	2	4.75489	1	3.75489
>tr	Q9XZ53	Q9XZ53_DROME Catalytic subunit 3B of the oligosaccharyltransferase complex OS=Drosophila melanogaster OX=7227 GN=Stt3B PE=1 SV=1	27	11	2	2	4.75489	1	3.75489
>tr	A0A0B4KHG2	A0A0B4KHG2_DROME Nicastrin, isoform E OS=Drosophila melanogaster OX=7227 GN=Nct PE=1 SV=1	27	12	1	1	4.75489	0	4.75489
>tr	M9MRV1	M9MRV1_DROME Tweek, isoform G OS=Drosophila melanogaster OX=7227 GN=tweek PE=4 SV=1	27	25	1	1	4.75489	0	4.75489
>tr	Q5U117	Q5U117_DROME Enigma OS=Drosophila melanogaster OX=7227 GN=Egm PE=1 SV=1	27	17	1	1	4.75489	0	4.75489
>tr	Q9VNR2	Q9VNR2_DROME Calcium-transporting ATPase OS=Drosophila melanogaster OX=7227 GN=SPoCk PE=3 SV=1	27	22	1	1	4.75489	0	4.75489
>tr	Q9VN21	Q9VN21_DROME LD30155p OS=Drosophila melanogaster OX=7227 GN=lost PE=1 SV=1	26	17	113	29	4.70044	6.82018	-2.11974
>sp	P41042	RS4_DROME 40S ribosomal protein S4 OS=Drosophila melanogaster OX=7227 GN=RpS4 PE=1 SV=2	26	12	82	19	4.70044	6.35755	-1.65711
>tr	Q0E993	Q0E993_DROME Valyl-tRNA synthetase, isoform A OS=Drosophila melanogaster OX=7227 GN=ValRS PE=1 SV=1	26	18	49	25	4.70044	5.61471	-0.91427
>sp	P13395	SPTCA_DROME Spectrin alpha chain OS=Drosophila melanogaster OX=7227 GN=alpha-Spec PE=1 SV=2	26	22	26	23	4.70044	4.70044	0
>sp	Q9VAM6	CISD2_DROME CDGSH iron-sulfur domain-containing protein 2 homolog OS=Drosophila melanogaster OX=7227 GN=Cisd2 PE=2 SV=1	26	6	5	3	4.70044	2.32193	2.37851
>sp	Q9VLU5	WWOX_DROME WW domain-containing oxidoreductase OS=Drosophila melanogaster OX=7227 GN=Wwox PE=2 SV=1	26	14	1	1	4.70044	0	4.70044
>tr	Q7JZN0	Q7JZN0_DROME Protein transport protein Sec61 subunit beta OS=Drosophila melanogaster OX=7227 GN=Sec61beta PE=1 SV=1	26	4	7	2	4.70044	2.80735	1.89308
>tr	Q8SXR7	Q8SXR7_DROME CG3394, isoform A OS=Drosophila melanogaster OX=7227 GN=CG3394 PE=1 SV=1	26	16	2	2	4.70044	1	3.70044
>tr	Q9VDT5	Q9VDT5_DROME Carboxypeptidase OS=Drosophila melanogaster OX=7227 GN=CG4572-RC PE=1 SV=1	26	12	5	3	4.70044	2.32193	2.37851
>sp	Q9V6K1	TPP2_DROME Tripeptidyl-peptidase 2 OS=Drosophila melanogaster OX=7227 GN=TppII PE=1 SV=2	26	17	1	1	4.70044	0	4.70044
>tr	A0A0B4LEY0	A0A0B4LEY0_DROME Rab32, isoform H OS=Drosophila melanogaster OX=7227 GN=Rab32 PE=1 SV=1	26	13	1	1	4.70044	0	4.70044
>tr	A1ZA83	A1ZA83_DROME CG8397 OS=Drosophila melanogaster OX=7227 GN=CG8397 PE=1 SV=1	26	9	1	1	4.70044	0	4.70044
>tr	Q8IN49	Q8IN49_DROME MIP05539p OS=Drosophila melanogaster OX=7227 GN=CG31195-RA PE=1 SV=2	26	17	1	1	4.70044	0	4.70044
>tr	Q8IPG9	Q8IPG9_DROME Basigin, isoform A OS=Drosophila melanogaster OX=7227 GN=Bsg PE=1 SV=1	26	11	1	1	4.70044	0	4.70044
>tr	A4V391	A4V391_DROME Chaperonin containing TCP1 subunit 1, isoform B OS=Drosophila melanogaster OX=7227 GN=CCT1 PE=1 SV=1	25	15	79	29	4.64386	6.30378	-1.65992
>tr	Q9VZU7	Q9VZU7_DROME Ubiquitin carboxyl-terminal hydrolase OS=Drosophila melanogaster OX=7227 GN=Usp5 PE=1 SV=1	25	19	78	29	4.64386	6.2854	-1.64155
>sp	Q9VS34	RL18_DROME 60S ribosomal protein L18 OS=Drosophila melanogaster OX=7227 GN=RpL18 PE=1 SV=1	25	5	48	6	4.64386	5.58496	-0.941106
>sp	P00334	ADH_DROME Alcohol dehydrogenase OS=Drosophila melanogaster OX=7227 GN=Adh PE=1 SV=2	25	12	45	18	4.64386	5.49185	-0.847997
>sp	P61851	SODC_DROME Superoxide dismutase [Cu-Zn] OS=Drosophila melanogaster OX=7227 GN=Sod1 PE=1 SV=2	25	8	40	10	4.64386	5.32193	-0.678072
>tr	Q9W0B8	Q9W0B8_DROME Coatomer subunit alpha OS=Drosophila melanogaster OX=7227 GN=alphaCOP PE=1 SV=1	25	20	36	28	4.64386	5.16993	-0.526069
>sp	P08953	TOLL_DROME Protein toll OS=Drosophila melanogaster OX=7227 GN=Tl PE=1 SV=1	25	14	2	2	4.64386	1	3.64386
>sp	Q9U1M2	TM120_DROME Transmembrane protein 120 homolog OS=Drosophila melanogaster OX=7227 GN=CG32795 PE=1 SV=1	25	9	2	1	4.64386	1	3.64386
>tr	A0A0S0X8K7	A0A0S0X8K7_DROME Tiny tim 50, isoform B OS=Drosophila melanogaster OX=7227 GN=ttm50 PE=4 SV=1	25	12	5	4	4.64386	2.32193	2.32193
>tr	Q8IQH6	Q8IQH6_DROME Uncharacterized protein, isoform A OS=Drosophila melanogaster OX=7227 GN=CT30701 PE=1 SV=1	25	9	3	2	4.64386	1.58496	3.05889
>tr	Q8IRD4	Q8IRD4_DROME Glutathione peroxidase OS=Drosophila melanogaster OX=7227 GN=PHGPx PE=1 SV=1	25	9	15	7	4.64386	3.90689	0.736966
>tr	Q9V3I2	Q9V3I2_DROME Drab5 OS=Drosophila melanogaster OX=7227 GN=Rab5 PE=1 SV=1	25	10	8	6	4.64386	3	1.64386
>tr	Q9VKC8	Q9VKC8_DROME FI03495p OS=Drosophila melanogaster OX=7227 GN=Tom70 PE=1 SV=2	25	17	5	4	4.64386	2.32193	2.32193
>tr	Q9W1I7	Q9W1I7_DROME CG5554, isoform A OS=Drosophila melanogaster OX=7227 GN=CG5554 PE=1 SV=1	25	10	5	2	4.64386	2.32193	2.32193
>sp	Q9W495	PGAP1_DROME GPI inositol-deacylase OS=Drosophila melanogaster OX=7227 GN=PGAP1 PE=2 SV=3	25	14	1	1	4.64386	0	4.64386
>tr	A0A0B4KI10	A0A0B4KI10_DROME 26S proteasome non-ATPase regulatory subunit 1 OS=Drosophila melanogaster OX=7227 GN=Rpn2 PE=3 SV=1	24	18	80	33	4.58496	6.32193	-1.73697
>sp	Q9VZ23	RAN_DROME GTP-binding nuclear protein Ran OS=Drosophila melanogaster OX=7227 GN=Ran PE=1 SV=1	24	14	44	15	4.58496	5.45943	-0.874469
>tr	Q961R8	Q961R8_DROME GH09263p OS=Drosophila melanogaster OX=7227 GN=GlyRS PE=1 SV=1	24	13	40	15	4.58496	5.32193	-0.736966
>tr	X2JEJ0	X2JEJ0_DROME Uncharacterized protein, isoform D OS=Drosophila melanogaster OX=7227 GN=CG1440 PE=1 SV=1	24	14	29	15	4.58496	4.85798	-0.273018
>tr	A0A0B4KG41	A0A0B4KG41_DROME ADP-ribosylation factor-like 6 interacting protein 1, isoform B OS=Drosophila melanogaster OX=7227 GN=Arl6IP1 PE=4 SV=1	24	6	3	2	4.58496	1.58496	3
>tr	Q9VBQ5	Q9VBQ5_DROME LD38433p OS=Drosophila melanogaster OX=7227 GN=Dmel\CG5112 PE=1 SV=1	24	11	5	4	4.58496	2.32193	2.26303
>tr	Q9VDI5	Q9VDI5_DROME Uncharacterized protein, isoform A OS=Drosophila melanogaster OX=7227 GN=CG17271 PE=1 SV=2	24	9	3	2	4.58496	1.58496	3
>tr	Q9VJZ1	Q9VJZ1_DROME FI21342p1 OS=Drosophila melanogaster OX=7227 GN=CG9302-RA PE=1 SV=1	24	14	11	8	4.58496	3.45943	1.12553
>tr	Q9VMB9	Q9VMB9_DROME Cytochrome c oxidase subunit 5B, isoform A OS=Drosophila melanogaster OX=7227 GN=COX5B PE=1 SV=1	24	10	10	5	4.58496	3.32193	1.26303
>tr	Q9VTU2	Q9VTU2_DROME NADH dehydrogenase (Ubiquinone) SGDH subunit, isoform A OS=Drosophila melanogaster OX=7227 GN=ND-SGDH PE=1 SV=1	24	6	7	3	4.58496	2.80735	1.77761
>tr	Q9VZ58	Q9VZ58_DROME Purple acid phosphatase OS=Drosophila melanogaster OX=7227 GN=Dmel\CG1637 PE=1 SV=1	24	9	2	2	4.58496	1	3.58496
>tr	Q9W335	Q9W335_DROME LD26546p OS=Drosophila melanogaster OX=7227 GN=l(1)G0320 PE=1 SV=1	24	7	1	1	4.58496	0	4.58496
>tr	B7YZF6	B7YZF6_DROME Phospholipid-transporting ATPase OS=Drosophila melanogaster OX=7227 GN=CG42321 PE=3 SV=1	24	15	1	1	4.58496	0	4.58496
>tr	M9PF16	M9PF16_DROME Spectrin beta chain OS=Drosophila melanogaster OX=7227 GN=beta-Spec PE=3 SV=1	24	20	1	1	4.58496	0	4.58496
>tr	Q8IMM8	Q8IMM8_DROME MIP21506p OS=Drosophila melanogaster OX=7227 GN=mino PE=1 SV=1	24	17	1	1	4.58496	0	4.58496
>tr	Q9VY87	Q9VY87_DROME Cathepsin B1, isoform A OS=Drosophila melanogaster OX=7227 GN=CtsB1 PE=1 SV=1	24	7	1	1	4.58496	0	4.58496
>sp	Q8MLY8	RS8_DROME 40S ribosomal protein S8 OS=Drosophila melanogaster OX=7227 GN=RpS8 PE=1 SV=1	23	10	50	16	4.52356	5.64386	-1.12029
>sp	O18404	HCD2_DROME 3-hydroxyacyl-CoA dehydrogenase type-2 OS=Drosophila melanogaster OX=7227 GN=scu PE=1 SV=1	23	10	49	16	4.52356	5.61471	-1.09115
>tr	Q9VKW5	Q9VKW5_DROME LP07359p OS=Drosophila melanogaster OX=7227 GN=Dmel\CG5355 PE=1 SV=2	23	15	43	26	4.52356	5.42626	-0.902703
>tr	A0A0B4KEH0	A0A0B4KEH0_DROME 14-3-3zeta, isoform K OS=Drosophila melanogaster OX=7227 GN=14-3-3zeta PE=1 SV=1	23	7	33	7	4.52356	5.04439	-0.520832
>sp	O77277	TORS_DROME Torsin-like protein OS=Drosophila melanogaster OX=7227 GN=Torsin PE=2 SV=2	23	11	3	3	4.52356	1.58496	2.9386
>sp	Q7YU24	MARF_DROME Transmembrane GTPase Marf OS=Drosophila melanogaster OX=7227 GN=Marf PE=1 SV=1	23	16	5	4	4.52356	2.32193	2.20163
>sp	Q9VAL0	SPCS1_DROME Signal peptidase complex subunit 1 OS=Drosophila melanogaster OX=7227 GN=Spase12 PE=1 SV=2	23	4	1	1	4.52356	0	4.52356
>tr	E1JHY0	E1JHY0_DROME NADH-cytochrome b5 reductase OS=Drosophila melanogaster OX=7227 GN=CG5946 PE=1 SV=1	23	12	4	3	4.52356	2	2.52356
>tr	Q6NR46	Q6NR46_DROME RE58623p OS=Drosophila melanogaster OX=7227 GN=Spt-I PE=1 SV=1	23	9	3	3	4.52356	1.58496	2.9386
>tr	Q7K0F7	Q7K0F7_DROME Carbonyl reductase, isoform A OS=Drosophila melanogaster OX=7227 GN=CG11200 PE=1 SV=1	23	11	2	2	4.52356	1	3.52356
>tr	Q7K127	Q7K127_DROME Alpha-galactosidase OS=Drosophila melanogaster OX=7227 GN=CG7997 PE=1 SV=1	23	10	9	5	4.52356	3.16993	1.35364
>tr	Q8IPT1	Q8IPT1_DROME Uncharacterized protein, isoform D OS=Drosophila melanogaster OX=7227 GN=CG32441 PE=1 SV=2	23	7	4	3	4.52356	2	2.52356
>tr	Q9V3Y4	Q9V3Y4_DROME LD43650p OS=Drosophila melanogaster OX=7227 GN=Mtch PE=1 SV=1	23	14	4	3	4.52356	2	2.52356
>tr	Q9VBX8	Q9VBX8_DROME IP15857p OS=Drosophila melanogaster OX=7227 GN=CG11935 PE=1 SV=2	23	9	2	2	4.52356	1	3.52356
>tr	Q9W2M4	Q9W2M4_DROME Uncharacterized protein OS=Drosophila melanogaster OX=7227 GN=CG10527 PE=1 SV=1	23	8	10	4	4.52356	3.32193	1.20163
>sp	P16620	PTP69_DROME Tyrosine-protein phosphatase 69D OS=Drosophila melanogaster OX=7227 GN=Ptp69D PE=1 SV=2	23	18	1	1	4.52356	0	4.52356
>sp	P54385	DHE3_DROME Glutamate dehydrogenase, mitochondrial OS=Drosophila melanogaster OX=7227 GN=Gdh PE=1 SV=2	22	14	74	28	4.45943	6.20945	-1.75002
>tr	Q7KMQ0	Q7KMQ0_DROME 26S proteasome regulatory complex subunit p48B OS=Drosophila melanogaster OX=7227 GN=Rpt1 PE=1 SV=1	22	12	64	22	4.45943	6	-1.54057
>tr	Q8MSW0	Q8MSW0_DROME Isoleucyl-tRNA synthetase, isoform A OS=Drosophila melanogaster OX=7227 GN=IleRS PE=1 SV=1	22	19	57	31	4.45943	5.83289	-1.37346
>sp	P41094	RS18_DROME 40S ribosomal protein S18 OS=Drosophila melanogaster OX=7227 GN=RpS18 PE=1 SV=1	22	14	49	16	4.45943	5.61471	-1.15528
>tr	Q9VBN5	Q9VBN5_DROME 60S ribosomal protein L27 OS=Drosophila melanogaster OX=7227 GN=RpL27 PE=1 SV=1	22	8	34	10	4.45943	5.08746	-0.628031
>tr	Q8IPU3	Q8IPU3_DROME Tenzing norgay, isoform C OS=Drosophila melanogaster OX=7227 GN=tzn PE=1 SV=1	22	10	31	11	4.45943	4.9542	-0.494765
>tr	Q9VE79	Q9VE79_DROME Uncharacterized protein OS=Drosophila melanogaster OX=7227 GN=CG14309 PE=1 SV=2	22	12	31	16	4.45943	4.9542	-0.494765
>sp	Q94523	SDHA_DROME Succinate dehydrogenase [ubiquinone] flavoprotein subunit, mitochondrial OS=Drosophila melanogaster OX=7227 GN=SdhA PE=2 SV=3	22	13	27	13	4.45943	4.75489	-0.295456
>sp	Q27367	CRQ_DROME Protein croquemort OS=Drosophila melanogaster OX=7227 GN=crq PE=1 SV=3	22	13	2	1	4.45943	1	3.45943
>sp	Q9V463	NU154_DROME Nuclear pore complex protein Nup154 OS=Drosophila melanogaster OX=7227 GN=Nup154 PE=1 SV=1	22	13	16	10	4.45943	4	0.459432
>sp	Q9VIU7	DPM1_DROME Probable dolichol-phosphate mannosyltransferase OS=Drosophila melanogaster OX=7227 GN=CG10166 PE=3 SV=1	22	9	4	3	4.45943	2	2.45943
>sp	Q9W0G1	PTP61_DROME Tyrosine-protein phosphatase non-receptor type 61F OS=Drosophila melanogaster OX=7227 GN=Ptp61F PE=1 SV=1	22	12	5	3	4.45943	2.32193	2.1375
>tr	Q7K2E1	Q7K2E1_DROME CG8839, isoform A OS=Drosophila melanogaster OX=7227 GN=CG8839 PE=1 SV=1	22	12	2	2	4.45943	1	3.45943
>tr	Q9VCC6	Q9VCC6_DROME GM05240p OS=Drosophila melanogaster OX=7227 GN=Dmel\CG6178 PE=1 SV=1	22	11	16	11	4.45943	4	0.459432
>tr	Q9VDY8	Q9VDY8_DROME MIP08680p OS=Drosophila melanogaster OX=7227 GN=vib PE=1 SV=1	22	9	17	8	4.45943	4.08746	0.371969
>tr	Q9VEY5	Q9VEY5_DROME MICOS complex subunit OS=Drosophila melanogaster OX=7227 GN=Dmel\CG5903 PE=1 SV=1	22	10	5	3	4.45943	2.32193	2.1375
>tr	Q9VGK3	Q9VGK3_DROME Peptidylprolyl isomerase OS=Drosophila melanogaster OX=7227 GN=BcDNA:GM09283 PE=1 SV=1	22	8	13	5	4.45943	3.70044	0.758992
>tr	Q9VNA3	Q9VNA3_DROME GH21273p OS=Drosophila melanogaster OX=7227 GN=BEST:LD29996 PE=1 SV=1	22	10	2	2	4.45943	1	3.45943
>tr	Q9VTY2	Q9VTY2_DROME Uncharacterized protein, isoform A OS=Drosophila melanogaster OX=7227 GN=AKR PE=1 SV=1	22	10	23	10	4.45943	4.52356	-0.0641303
>tr	Q9VQ39	Q9VQ39_DROME IP05441p OS=Drosophila melanogaster OX=7227 GN=CG17711 PE=1 SV=1	22	15	1	1	4.45943	0	4.45943
>sp	Q9V3D4	IDGF2_DROME Chitinase-like protein Idgf2 OS=Drosophila melanogaster OX=7227 GN=Idgf2 PE=1 SV=1	22	11	1	1	4.45943	0	4.45943
>sp	Q9V4A7	PLXB_DROME Plexin-B OS=Drosophila melanogaster OX=7227 GN=PlexB PE=1 SV=2	22	18	1	1	4.45943	0	4.45943
>tr	E1JGQ9	E1JGQ9_DROME Syndecan OS=Drosophila melanogaster OX=7227 GN=Sdc PE=1 SV=2	22	6	1	1	4.45943	0	4.45943
>tr	Q7YU01	Q7YU01_DROME LD11117p OS=Drosophila melanogaster OX=7227 GN=LpR2 PE=2 SV=1	22	14	1	1	4.45943	0	4.45943
>tr	Q9VGF7	Q9VGF7_DROME Glutamate carrier 1, isoform A OS=Drosophila melanogaster OX=7227 GN=GC1 PE=1 SV=1	22	8	1	1	4.45943	0	4.45943
>tr	A0A0B4KGU4	A0A0B4KGU4_DROME Belle, isoform B OS=Drosophila melanogaster OX=7227 GN=bel PE=4 SV=1	21	14	88	30	4.39232	6.45943	-2.06711
>sp	P55830	RS3A_DROME 40S ribosomal protein S3a OS=Drosophila melanogaster OX=7227 GN=RpS3A PE=1 SV=4	21	13	82	26	4.39232	6.35755	-1.96523
>tr	Q9W392	Q9W392_DROME Chaperonin containing TCP1 subunit 2 OS=Drosophila melanogaster OX=7227 GN=CCT2 PE=1 SV=2	21	14	74	32	4.39232	6.20945	-1.81714
>tr	Q9VPN5	Q9VPN5_DROME LD03220p OS=Drosophila melanogaster OX=7227 GN=Stip1 PE=1 SV=1	21	15	71	27	4.39232	6.14975	-1.75743
>sp	A0A0B4K7J2	RBP2_DROME E3 SUMO-protein ligase RanBP2 OS=Drosophila melanogaster OX=7227 GN=Nup358 PE=1 SV=1	21	13	66	43	4.39232	6.04439	-1.65208
>sp	P31009	RS2_DROME 40S ribosomal protein S2 OS=Drosophila melanogaster OX=7227 GN=RpS2 PE=1 SV=2	21	9	54	16	4.39232	5.75489	-1.36257
>sp	P46415	ADHX_DROME Alcohol dehydrogenase class-3 OS=Drosophila melanogaster OX=7227 GN=Fdh PE=1 SV=3	21	12	52	15	4.39232	5.70044	-1.30812
>sp	Q9VNE9	RL13A_DROME 60S ribosomal protein L13a OS=Drosophila melanogaster OX=7227 GN=RpL13A PE=1 SV=1	21	10	40	11	4.39232	5.32193	-0.929611
>sp	P45594	CADF_DROME Cofilin/actin-depolymerizing factor homolog OS=Drosophila melanogaster OX=7227 GN=tsr PE=1 SV=1	21	10	35	15	4.39232	5.12928	-0.736966
>tr	Q9VFV9	Q9VFV9_DROME DnaJ-like-2, isoform A OS=Drosophila melanogaster OX=7227 GN=Droj2 PE=1 SV=1	21	10	31	12	4.39232	4.9542	-0.561879
>sp	K22E_HUMAN	(Common contaminant protein)	21	16	8	5	4.39232	3	1.39232
>sp	Q9VFC2	SP88E_DROME Serine protease inhibitor 88Ea OS=Drosophila melanogaster OX=7227 GN=Spn88Ea PE=2 SV=1	21	15	8	5	4.39232	3	1.39232
>sp	Q9W4P5	VA0D1_DROME V-type proton ATPase subunit d 1 OS=Drosophila melanogaster OX=7227 GN=VhaAC39-1 PE=2 SV=1	21	8	3	2	4.39232	1.58496	2.80735
>tr	M9PF96	M9PF96_DROME Peroxisomal membrane protein 70 kDa, isoform C OS=Drosophila melanogaster OX=7227 GN=Pmp70 PE=1 SV=1	21	14	1	1	4.39232	0	4.39232
>tr	Q59E30	Q59E30_DROME Failed axon connections, isoform C OS=Drosophila melanogaster OX=7227 GN=fax PE=1 SV=1	21	8	6	4	4.39232	2.58496	1.80735
>tr	Q9V3W2	Q9V3W2_DROME GM23292p OS=Drosophila melanogaster OX=7227 GN=ND-B17 PE=1 SV=1	21	8	3	3	4.39232	1.58496	2.80735
>tr	Q9W125	Q9W125_DROME NADH dehydrogenase [ubiquinone] 1 alpha subcomplex subunit 8 OS=Drosophila melanogaster OX=7227 GN=ND-19 PE=1 SV=1	21	8	3	2	4.39232	1.58496	2.80735
>tr	Q9W2G8	Q9W2G8_DROME Acyl-coenzyme A oxidase OS=Drosophila melanogaster OX=7227 GN=Acox57D-d PE=1 SV=1	21	12	7	6	4.39232	2.80735	1.58496
>tr	Q9VKR0	Q9VKR0_DROME ER membrane protein complex subunit 3 OS=Drosophila melanogaster OX=7227 GN=EMC3 PE=1 SV=1	21	12	1	1	4.39232	0	4.39232
>tr	Q9W404	Q9W404_DROME GH10714p OS=Drosophila melanogaster OX=7227 GN=Dmel\CG3842 PE=2 SV=1	21	12	1	1	4.39232	0	4.39232
>tr	X2JD82	X2JD82_DROME Open rectifier K[+] channel 1, isoform D OS=Drosophila melanogaster OX=7227 GN=Ork1 PE=3 SV=1	21	16	1	1	4.39232	0	4.39232
>sp	Q9VLQ1	ALG5_DROME Dolichyl-phosphate beta-glucosyltransferase OS=Drosophila melanogaster OX=7227 GN=wol PE=1 SV=1	21	9	1	1	4.39232	0	4.39232
>sp	Q9VRB3	CP6V1_DROME Probable cytochrome P450 6v1 OS=Drosophila melanogaster OX=7227 GN=Cyp6v1 PE=2 SV=1	21	15	1	1	4.39232	0	4.39232
>sp	Q9W376	NEUFC_DROME Neuferricin homolog OS=Drosophila melanogaster OX=7227 GN=CG12056 PE=2 SV=1	21	6	1	1	4.39232	0	4.39232
>tr	Q9NFV7	Q9NFV7_DROME GH01829p OS=Drosophila melanogaster OX=7227 GN=Tep2 PE=1 SV=1	21	16	1	1	4.39232	0	4.39232
>sp	O18640	GBLP_DROME Guanine nucleotide-binding protein subunit beta-like protein OS=Drosophila melanogaster OX=7227 GN=Rack1 PE=1 SV=2	20	11	162	31	4.32193	7.33985	-3.01792
>tr	A4UZZ4	A4UZZ4_DROME Alpha-1,4 glucan phosphorylase OS=Drosophila melanogaster OX=7227 GN=GlyP PE=1 SV=1	20	17	113	46	4.32193	6.82018	-2.49825
>tr	Q9VQL7	Q9VQL7_DROME Fatty acid synthase 1, isoform A OS=Drosophila melanogaster OX=7227 GN=FASN1 PE=1 SV=1	20	17	81	49	4.32193	6.33985	-2.01792
>sp	Q9VU68	WDR1_DROME Actin-interacting protein 1 OS=Drosophila melanogaster OX=7227 GN=flr PE=2 SV=1	20	19	75	32	4.32193	6.22882	-1.90689
>tr	Q9VW54	Q9VW54_DROME 26S proteasome non-ATPase regulatory subunit 2 OS=Drosophila melanogaster OX=7227 GN=Rpn1 PE=1 SV=2	20	14	70	26	4.32193	6.12928	-1.80735
>sp	P50887	RL22_DROME 60S ribosomal protein L22 OS=Drosophila melanogaster OX=7227 GN=RpL22 PE=1 SV=2	20	8	61	10	4.32193	5.93074	-1.60881
>tr	Q9VVU2	Q9VVU2_DROME GEO07453p1 OS=Drosophila melanogaster OX=7227 GN=RpL26 PE=1 SV=1	20	8	55	12	4.32193	5.78136	-1.45943
>sp	O18413	PRS8_DROME 26S proteasome regulatory subunit 8 OS=Drosophila melanogaster OX=7227 GN=Rpt6 PE=1 SV=2	20	13	47	20	4.32193	5.55459	-1.23266
>sp	P29845	HSP7E_DROME Heat shock 70 kDa protein cognate 5 OS=Drosophila melanogaster OX=7227 GN=Hsc70-5 PE=1 SV=2	20	16	44	21	4.32193	5.45943	-1.1375
>tr	Q9V3I1	Q9V3I1_DROME BcDNA.LD08534 OS=Drosophila melanogaster OX=7227 GN=dUTPase PE=1 SV=1	20	8	41	11	4.32193	5.35755	-1.03562
>tr	Q9V3Z4	Q9V3Z4_DROME GH11341p OS=Drosophila melanogaster OX=7227 GN=Rpn5 PE=1 SV=1	20	10	41	17	4.32193	5.35755	-1.03562
>sp	P08645	RAP1_DROME Ras-related protein Rap1 OS=Drosophila melanogaster OX=7227 GN=Rap1 PE=2 SV=2	20	7	4	3	4.32193	2	2.32193
>sp	Q9W1X9	OCAD1_DROME OCIA domain-containing protein 1 OS=Drosophila melanogaster OX=7227 GN=asrij PE=1 SV=1	20	11	3	2	4.32193	1.58496	2.73697
>tr	Q7JRH2	Q7JRH2_DROME Receptor expression-enhancing protein OS=Drosophila melanogaster OX=7227 GN=ReepA PE=1 SV=1	20	8	4	2	4.32193	2	2.32193
>tr	Q7KJ73	Q7KJ73_DROME Tetraspanin OS=Drosophila melanogaster OX=7227 GN=Tsp42Ee PE=1 SV=1	20	5	1	1	4.32193	0	4.32193
>tr	Q8IQD4	Q8IQD4_DROME Anion exchange protein OS=Drosophila melanogaster OX=7227 GN=CG8177 PE=1 SV=1	20	13	2	2	4.32193	1	3.32193
>tr	Q8SYJ2	Q8SYJ2_DROME GEO09626p1 OS=Drosophila melanogaster OX=7227 GN=ND-MLRQ PE=1 SV=1	20	6	7	4	4.32193	2.80735	1.51457
>tr	Q8T0V2	Q8T0V2_DROME GH02495p OS=Drosophila melanogaster OX=7227 GN=MESK2 PE=1 SV=1	20	7	1	1	4.32193	0	4.32193
>tr	Q9VJ43	Q9VJ43_DROME LD10783p OS=Drosophila melanogaster OX=7227 GN=ScpX PE=1 SV=1	20	12	7	4	4.32193	2.80735	1.51457
>tr	Q9VJ75	Q9VJ75_DROME GH08340p OS=Drosophila melanogaster OX=7227 GN=Dmel\CG10413 PE=1 SV=1	20	14	5	5	4.32193	2.32193	2
>tr	Q9VVJ7	Q9VVJ7_DROME CG7484 protein OS=Drosophila melanogaster OX=7227 GN=BcDNA:SD16138 PE=1 SV=2	20	8	4	2	4.32193	2	2.32193
>tr	Q9VW40	Q9VW40_DROME LD31235p OS=Drosophila melanogaster OX=7227 GN=TORIP PE=1 SV=2	20	7	2	2	4.32193	1	3.32193
>tr	Q9VFP0	Q9VFP0_DROME RH07106p OS=Drosophila melanogaster OX=7227 GN=Dmel\CG3061 PE=1 SV=1	20	10	1	1	4.32193	0	4.32193
>sp	Q8IMZ9	WFS1_DROME Wolframin OS=Drosophila melanogaster OX=7227 GN=wfs1 PE=1 SV=2	20	14	1	1	4.32193	0	4.32193
>sp	Q9V427	INX2_DROME Innexin inx2 OS=Drosophila melanogaster OX=7227 GN=Inx2 PE=1 SV=1	20	9	1	1	4.32193	0	4.32193
>sp	Q9VCW1	CP6D4_DROME Probable cytochrome P450 6d4 OS=Drosophila melanogaster OX=7227 GN=Cyp6d4 PE=2 SV=1	20	12	1	1	4.32193	0	4.32193
>sp	Q9VLP9	PORED_DROME Polyprenol reductase OS=Drosophila melanogaster OX=7227 GN=CG7840 PE=2 SV=1	20	9	1	1	4.32193	0	4.32193
>tr	A0A0B4K7G9	A0A0B4K7G9_DROME Nucleosome remodeling factor-38kD, isoform C OS=Drosophila melanogaster OX=7227 GN=Nurf-38 PE=1 SV=1	20	13	1	1	4.32193	0	4.32193
>tr	A8DZ03	A8DZ03_DROME Kuzbanian, isoform G OS=Drosophila melanogaster OX=7227 GN=kuz PE=1 SV=2	20	11	1	1	4.32193	0	4.32193
>tr	O18338	O18338_DROME LD44762p OS=Drosophila melanogaster OX=7227 GN=Rab8 PE=1 SV=1	20	9	1	1	4.32193	0	4.32193
>tr	Q9VF33	Q9VF33_DROME Alpha-mannosidase OS=Drosophila melanogaster OX=7227 GN=alpha-Man-IIb PE=2 SV=2	20	15	1	1	4.32193	0	4.32193
>tr	Q9VXY9	Q9VXY9_DROME Opossum, isoform A OS=Drosophila melanogaster OX=7227 GN=opm PE=1 SV=2	20	6	1	1	4.32193	0	4.32193
>tr	X2J9B0	X2J9B0_DROME Niemann-Pick type C-1a, isoform E OS=Drosophila melanogaster OX=7227 GN=Npc1a PE=1 SV=1	20	14	1	1	4.32193	0	4.32193
>tr	X2JE30	X2JE30_DROME Integrin beta OS=Drosophila melanogaster OX=7227 GN=mys PE=3 SV=1	20	12	1	1	4.32193	0	4.32193
>sp	P52304	POLO_DROME Serine/threonine-protein kinase polo OS=Drosophila melanogaster OX=7227 GN=polo PE=1 SV=2	19	11	48	18	4.24793	5.58496	-1.33703
>sp	P12881	PSA1_DROME Proteasome subunit alpha type-1 OS=Drosophila melanogaster OX=7227 GN=Prosalpha6 PE=1 SV=1	19	10	46	14	4.24793	5.52356	-1.27563
>sp	P55935	RS9_DROME 40S ribosomal protein S9 OS=Drosophila melanogaster OX=7227 GN=RpS9 PE=1 SV=2	19	12	46	17	4.24793	5.52356	-1.27563
>tr	Q9W0A8	Q9W0A8_DROME FI01658p OS=Drosophila melanogaster OX=7227 GN=RpL23A PE=1 SV=1	19	7	46	9	4.24793	5.52356	-1.27563
>tr	Q9VEB1	Q9VEB1_DROME IP09655p OS=Drosophila melanogaster OX=7227 GN=Mdh2 PE=1 SV=1	19	11	40	15	4.24793	5.32193	-1.074
>sp	P41126	RL13_DROME 60S ribosomal protein L13 OS=Drosophila melanogaster OX=7227 GN=RpL13 PE=1 SV=1	19	8	36	14	4.24793	5.16993	-0.921997
>tr	Q9VQL1	Q9VQL1_DROME LP20978p OS=Drosophila melanogaster OX=7227 GN=SerRS PE=1 SV=1	19	11	31	17	4.24793	4.9542	-0.706269
>sp	O18334	RAB6_DROME Ras-related protein Rab6 OS=Drosophila melanogaster OX=7227 GN=Rab6 PE=1 SV=1	19	11	4	4	4.24793	2	2.24793
>sp	P00408	COX2_DROME Cytochrome c oxidase subunit 2 OS=Drosophila melanogaster OX=7227 GN=mt:CoII PE=3 SV=1	19	8	2	2	4.24793	1	3.24793
>sp	P40792	RAC1_DROME Ras-related protein Rac1 OS=Drosophila melanogaster OX=7227 GN=Rac1 PE=1 SV=2	19	7	11	6	4.24793	3.45943	0.788496
>sp	Q9VUR0	UFSP2_DROME Probable Ufm1-specific protease 2 OS=Drosophila melanogaster OX=7227 GN=UFSP2 PE=2 SV=1	19	12	1	1	4.24793	0	4.24793
>tr	A0A0B4KFY4	A0A0B4KFY4_DROME CG3499, isoform D OS=Drosophila melanogaster OX=7227 GN=YME1L PE=1 SV=1	19	11	2	1	4.24793	1	3.24793
>tr	A0A0B4LFF6	A0A0B4LFF6_DROME CG8180, isoform B OS=Drosophila melanogaster OX=7227 GN=CG8180 PE=4 SV=1	19	10	2	2	4.24793	1	3.24793
>tr	Q9VF27	Q9VF27_DROME GM02062p OS=Drosophila melanogaster OX=7227 GN=ND-23 PE=1 SV=1	19	9	4	4	4.24793	2	2.24793
>tr	Q9VN13	Q9VN13_DROME Sideroflexin OS=Drosophila melanogaster OX=7227 GN=Sfxn1-3 PE=1 SV=1	19	10	1	1	4.24793	0	4.24793
>tr	Q9VRN1	Q9VRN1_DROME Transmembrane 9 superfamily member OS=Drosophila melanogaster OX=7227 GN=TM9SF3 PE=1 SV=2	19	8	1	1	4.24793	0	4.24793
>tr	Q9W029	Q9W029_DROME FI16876p1 OS=Drosophila melanogaster OX=7227 GN=yellow-g PE=1 SV=1	19	10	1	1	4.24793	0	4.24793
>sp	Q960W6	FACR3_DROME Putative fatty acyl-CoA reductase CG8306 OS=Drosophila melanogaster OX=7227 GN=CG8306 PE=2 SV=1	19	14	1	1	4.24793	0	4.24793
>tr	O77434	O77434_DROME EG:34F3.8 protein OS=Drosophila melanogaster OX=7227 GN=Sec22 PE=1 SV=2	19	7	1	1	4.24793	0	4.24793
>tr	Q8INJ4	Q8INJ4_DROME LD21727p OS=Drosophila melanogaster OX=7227 GN=3 PE=1 SV=2	19	14	1	1	4.24793	0	4.24793
>tr	Q8SWX6	Q8SWX6_DROME GH08893p OS=Drosophila melanogaster OX=7227 GN=Dmel\CG11790 PE=1 SV=1	19	9	1	1	4.24793	0	4.24793
>tr	Q9V9W3	Q9V9W3_DROME RE08669p OS=Drosophila melanogaster OX=7227 GN=RpL6 PE=1 SV=1	19	7	1	1	4.24793	0	4.24793
>tr	Q9VT68	Q9VT68_DROME Phosphatidylinositol-4,5-bisphosphate 4-phosphatase OS=Drosophila melanogaster OX=7227 GN=CG6707 PE=1 SV=2	19	11	1	1	4.24793	0	4.24793
>tr	A8DZ29	A8DZ29_DROME Eukaryotic translation initiation factor 4G1, isoform B OS=Drosophila melanogaster OX=7227 GN=eIF4G1 PE=1 SV=1	18	15	95	32	4.16993	6.56986	-2.39993
>tr	Q9VRP2	Q9VRP2_DROME Uncharacterized protein, isoform A OS=Drosophila melanogaster OX=7227 GN=BEST:CK00496 PE=1 SV=1	18	10	73	16	4.16993	6.18982	-2.0199
>tr	Q9VK69	Q9VK69_DROME T-complex protein 1 subunit delta OS=Drosophila melanogaster OX=7227 GN=CCT4 PE=1 SV=1	18	9	70	23	4.16993	6.12928	-1.95936
>tr	Q8IP94	Q8IP94_DROME Threonyl-tRNA synthetase, isoform B OS=Drosophila melanogaster OX=7227 GN=ThrRS PE=1 SV=1	18	14	65	27	4.16993	6.02237	-1.85244
>sp	P52295	IMA_DROME Importin subunit alpha OS=Drosophila melanogaster OX=7227 GN=Pen PE=1 SV=2	18	9	63	21	4.16993	5.97728	-1.80735
>tr	M9NDC3	M9NDC3_DROME Female sterile (2) ketel, isoform B OS=Drosophila melanogaster OX=7227 GN=Fs(2)Ket PE=4 SV=1	18	11	56	23	4.16993	5.80735	-1.63743
>sp	P05389	RLA2_DROME 60S acidic ribosomal protein P2 OS=Drosophila melanogaster OX=7227 GN=RpLP2 PE=1 SV=1	18	6	50	8	4.16993	5.64386	-1.47393
>sp	Q9VSA3	ACADM_DROME Probable medium-chain specific acyl-CoA dehydrogenase, mitochondrial OS=Drosophila melanogaster OX=7227 GN=CG12262 PE=2 SV=1	18	11	44	16	4.16993	5.45943	-1.28951
>sp	Q0E9B6	RS11_DROME 40S ribosomal protein S11 OS=Drosophila melanogaster OX=7227 GN=RpS11 PE=1 SV=1	18	5	43	8	4.16993	5.42626	-1.25634
>sp	P55841	RL14_DROME 60S ribosomal protein L14 OS=Drosophila melanogaster OX=7227 GN=RpL14 PE=1 SV=1	18	8	42	12	4.16993	5.39232	-1.22239
>tr	Q8INP8	Q8INP8_DROME Uncharacterized protein, isoform B OS=Drosophila melanogaster OX=7227 GN=CG11980 PE=1 SV=1	18	12	42	17	4.16993	5.39232	-1.22239
>tr	Q7JR58	Q7JR58_DROME CG6543, isoform A OS=Drosophila melanogaster OX=7227 GN=Echs1 PE=1 SV=1	18	10	35	12	4.16993	5.12928	-0.959358
>sp	Q9VWH4	IDH3A_DROME Probable isocitrate dehydrogenase [NAD] subunit alpha, mitochondrial OS=Drosophila melanogaster OX=7227 GN=l(1)G0156 PE=2 SV=1	18	13	34	18	4.16993	5.08746	-0.917538
>tr	Q9VGZ3	Q9VGZ3_DROME Iron regulatory protein 1B OS=Drosophila melanogaster OX=7227 GN=Irp-1B PE=1 SV=1	18	14	32	22	4.16993	5	-0.830075
>sp	O18405	SURF4_DROME Surfeit locus protein 4 homolog OS=Drosophila melanogaster OX=7227 GN=Surf4 PE=2 SV=1	18	8	2	1	4.16993	1	3.16993
>sp	Q94514	COX5A_DROME Cytochrome c oxidase subunit 5A, mitochondrial OS=Drosophila melanogaster OX=7227 GN=COX5A PE=2 SV=2	18	7	6	5	4.16993	2.58496	1.58496
>sp	Q9VLM5	DAD1_DROME Dolichyl-diphosphooligosaccharide--protein glycosyltransferase subunit DAD1 OS=Drosophila melanogaster OX=7227 GN=l(2)k12914 PE=3 SV=1	18	6	5	3	4.16993	2.32193	1.848
>sp	Q9VS60	SMSR1_DROME Sphingomyelin synthase-related 1 OS=Drosophila melanogaster OX=7227 GN=SMSr PE=1 SV=2	18	7	1	1	4.16993	0	4.16993
>sp	Q9VXN2	SUN_DROME Protein stunted OS=Drosophila melanogaster OX=7227 GN=sun PE=1 SV=1	18	5	2	2	4.16993	1	3.16993
>tr	A8E6L6	A8E6L6_DROME FI01906p OS=Drosophila melanogaster OX=7227 GN=O-fut1 PE=1 SV=1	18	8	5	4	4.16993	2.32193	1.848
>tr	E1JJL4	E1JJL4_DROME Furin 2, isoform I OS=Drosophila melanogaster OX=7227 GN=Fur2 PE=3 SV=1	18	13	1	1	4.16993	0	4.16993
>tr	Q7JVK8	Q7JVK8_DROME CG5323 OS=Drosophila melanogaster OX=7227 GN=CG5323 PE=1 SV=1	18	5	3	2	4.16993	1.58496	2.58496
>tr	Q9VL10	Q9VL10_DROME AT10584p OS=Drosophila melanogaster OX=7227 GN=Mulk PE=1 SV=2	18	12	2	2	4.16993	1	3.16993
>tr	Q9VXI6	Q9VXI6_DROME Cytochrome b-c1 complex subunit 7 OS=Drosophila melanogaster OX=7227 GN=UQCR-14 PE=1 SV=1	18	9	3	2	4.16993	1.58496	2.58496
>tr	Q9W3C4	Q9W3C4_DROME Beta-hexosaminidase OS=Drosophila melanogaster OX=7227 GN=Hexo2 PE=1 SV=1	18	12	2	2	4.16993	1	3.16993
>tr	Q9VLK0	Q9VLK0_DROME LD37974p OS=Drosophila melanogaster OX=7227 GN=PIG-U PE=2 SV=1	18	9	1	1	4.16993	0	4.16993
>tr	Q9VMD5	Q9VMD5_DROME Farjavit, isoform A OS=Drosophila melanogaster OX=7227 GN=frj PE=2 SV=1	18	7	1	1	4.16993	0	4.16993
>tr	Q9VMU0	Q9VMU0_DROME NADH dehydrogenase [ubiquinone] iron-sulfur protein 6, mitochondrial OS=Drosophila melanogaster OX=7227 GN=ND-13A PE=1 SV=1	18	7	1	1	4.16993	0	4.16993
>tr	Q9VV49	Q9VV49_DROME RE72803p OS=Drosophila melanogaster OX=7227 GN=AGPAT4 PE=2 SV=1	18	7	1	1	4.16993	0	4.16993
>sp	Q9V3A4	CSUP_DROME Protein catecholamines up OS=Drosophila melanogaster OX=7227 GN=Catsup PE=2 SV=1	18	1	1	1	4.16993	0	4.16993
>sp	Q9VPB1	ST7_DROME Protein ST7 homolog OS=Drosophila melanogaster OX=7227 GN=CG3634 PE=2 SV=1	18	12	1	1	4.16993	0	4.16993
>tr	A4V4F2	A4V4F2_DROME Flotillin 2, isoform F OS=Drosophila melanogaster OX=7227 GN=Flo2 PE=1 SV=1	18	12	1	1	4.16993	0	4.16993
>tr	M9PF50	M9PF50_DROME Piezo-type mechanosensitive ion channel component OS=Drosophila melanogaster OX=7227 GN=Piezo PE=1 SV=1	18	16	1	1	4.16993	0	4.16993
>tr	O46342	O46342_DROME Amiloride-sensitive Na+ channel OS=Drosophila melanogaster OX=7227 GN=rpk PE=2 SV=1	18	12	1	1	4.16993	0	4.16993
>tr	Q7JRM5	Q7JRM5_DROME GH12965p OS=Drosophila melanogaster OX=7227 GN=CG11127 PE=1 SV=1	18	12	1	1	4.16993	0	4.16993
>tr	Q9VH65	Q9VH65_DROME FI11941p OS=Drosophila melanogaster OX=7227 GN=CG12945-RB PE=2 SV=2	18	12	1	1	4.16993	0	4.16993
>tr	Q9VIM0	Q9VIM0_DROME GH14278p OS=Drosophila melanogaster OX=7227 GN=38C.55 PE=1 SV=1	18	9	1	1	4.16993	0	4.16993
>tr	Q9VQ60	Q9VQ60_DROME LD12115p OS=Drosophila melanogaster OX=7227 GN=Dmel\CG7289 PE=2 SV=2	18	12	1	1	4.16993	0	4.16993
>tr	Q9VVA1	Q9VVA1_DROME FI21241p1 OS=Drosophila melanogaster OX=7227 GN=CG9706-RA PE=1 SV=1	18	8	1	1	4.16993	0	4.16993
>tr	Q9W2H8	Q9W2H8_DROME CG9485, isoform B OS=Drosophila melanogaster OX=7227 GN=CG9485 PE=1 SV=3	18	14	1	1	4.16993	0	4.16993
>tr	Q9W402	Q9W402_DROME NADH dehydrogenase (Ubiquinone) B16.6 subunit, isoform A OS=Drosophila melanogaster OX=7227 GN=ND-B16.6 PE=1 SV=1	18	8	1	1	4.16993	0	4.16993
>tr	Q9VFT4	Q9VFT4_DROME AT27578p OS=Drosophila melanogaster OX=7227 GN=rin PE=1 SV=1	17	11	112	34	4.08746	6.80735	-2.71989
>tr	E2QCF1	E2QCF1_DROME ATP-citrate synthase OS=Drosophila melanogaster OX=7227 GN=ATPCL PE=1 SV=1	17	13	66	26	4.08746	6.04439	-1.95693
>sp	P48591	RIR1_DROME Ribonucleoside-diphosphate reductase large subunit OS=Drosophila melanogaster OX=7227 GN=RnrL PE=1 SV=2	17	9	55	23	4.08746	5.78136	-1.6939
>sp	P17210	KINH_DROME Kinesin heavy chain OS=Drosophila melanogaster OX=7227 GN=Khc PE=1 SV=2	17	14	52	28	4.08746	5.70044	-1.61298
>sp	Q9V3G1	RL8_DROME 60S ribosomal protein L8 OS=Drosophila melanogaster OX=7227 GN=RpL8 PE=1 SV=1	17	7	52	11	4.08746	5.70044	-1.61298
>sp	Q9VLM8	SYAC_DROME Alanine--tRNA ligase, cytoplasmic OS=Drosophila melanogaster OX=7227 GN=Aats-ala PE=2 SV=1	17	16	47	29	4.08746	5.55459	-1.46713
>tr	Q9VLC5	Q9VLC5_DROME Aldehyde dehydrogenase OS=Drosophila melanogaster OX=7227 GN=Aldh PE=1 SV=1	17	10	39	22	4.08746	5.2854	-1.19794
>tr	Q9W414	Q9W414_DROME Regulatory particle triple-A ATPase 4 OS=Drosophila melanogaster OX=7227 GN=Rpt4 PE=1 SV=3	17	10	38	16	4.08746	5.24793	-1.16046
>tr	Q9VJ39	Q9VJ39_DROME Leukotriene A(4) hydrolase OS=Drosophila melanogaster OX=7227 GN=Dmel\CG10602 PE=1 SV=4	17	11	28	14	4.08746	4.80735	-0.719892
>tr	Q9VK60	Q9VK60_DROME GH25425p OS=Drosophila melanogaster OX=7227 GN=Dmel\CG6180 PE=1 SV=2	17	8	19	9	4.08746	4.24793	-0.160465
>sp	Q24179	SLY1_DROME Protein sly1 homolog OS=Drosophila melanogaster OX=7227 GN=Slh PE=2 SV=4	17	11	3	3	4.08746	1.58496	2.5025
>sp	Q8MLV1	LBR_DROME Lamin-B receptor OS=Drosophila melanogaster OX=7227 GN=LBR PE=1 SV=1	17	10	2	2	4.08746	1	3.08746
>sp	Q95RU0	CUE_DROME Protein cueball OS=Drosophila melanogaster OX=7227 GN=cue PE=1 SV=1	17	11	1	1	4.08746	0	4.08746
>sp	Q9W141	ATPK_DROME Putative ATP synthase subunit f, mitochondrial OS=Drosophila melanogaster OX=7227 GN=CG4692 PE=3 SV=1	17	5	5	2	4.08746	2.32193	1.76553
>sp	Q9XZ63	ARMET_DROME Mesencephalic astrocyte-derived neurotrophic factor homolog OS=Drosophila melanogaster OX=7227 GN=Manf PE=2 SV=2	17	11	9	7	4.08746	3.16993	0.917538
>tr	A0A0B4KGF7	A0A0B4KGF7_DROME Beta-Mannosidase, isoform H OS=Drosophila melanogaster OX=7227 GN=beta-Man PE=1 SV=1	17	11	4	3	4.08746	2	2.08746
>tr	Q7JR49	Q7JR49_DROME LD09158p OS=Drosophila melanogaster OX=7227 GN=VhaAC45 PE=1 SV=1	17	8	5	4	4.08746	2.32193	1.76553
>tr	Q7JZ25	Q7JZ25_DROME Chloride channel protein OS=Drosophila melanogaster OX=7227 GN=ClC-b PE=1 SV=1	17	12	1	1	4.08746	0	4.08746
>tr	Q9VLL5	Q9VLL5_DROME LP03571p OS=Drosophila melanogaster OX=7227 GN=172F5T PE=2 SV=2	17	14	2	2	4.08746	1	3.08746
>tr	Q9VTB4	Q9VTB4_DROME NADH dehydrogenase (Ubiquinone) 13 kDa B subunit OS=Drosophila melanogaster OX=7227 GN=ND-13B PE=1 SV=2	17	6	3	2	4.08746	1.58496	2.5025
>tr	Q9VWI0	Q9VWI0_DROME NADH dehydrogenase (Ubiquinone) 18 kDa subunit OS=Drosophila melanogaster OX=7227 GN=ND-18 PE=1 SV=2	17	7	6	4	4.08746	2.58496	1.5025
>sp	Q95ST2	WLS_DROME Protein wntless OS=Drosophila melanogaster OX=7227 GN=wls PE=1 SV=1	17	7	1	1	4.08746	0	4.08746
>sp	Q9NIV1	E2AK3_DROME Eukaryotic translation initiation factor 2-alpha kinase OS=Drosophila melanogaster OX=7227 GN=PEK PE=1 SV=2	17	13	1	1	4.08746	0	4.08746
>sp	Q9V7H4	TM131_DROME Transmembrane protein 131 homolog OS=Drosophila melanogaster OX=7227 GN=CG8370 PE=1 SV=2	17	14	1	1	4.08746	0	4.08746
>tr	Q7JRC3	Q7JRC3_DROME Epoxide hydrolase OS=Drosophila melanogaster OX=7227 GN=Jheh1 PE=2 SV=1	17	9	1	1	4.08746	0	4.08746
>tr	Q8IN25	Q8IN25_DROME Aminopeptidase OS=Drosophila melanogaster OX=7227 GN=CG5845 PE=1 SV=1	17	12	1	1	4.08746	0	4.08746
>tr	Q8INK3	Q8INK3_DROME Fatty acid binding protein, isoform C OS=Drosophila melanogaster OX=7227 GN=fabp PE=1 SV=1	17	8	1	1	4.08746	0	4.08746
>tr	Q8IQD8	Q8IQD8_DROME Phospholipid scramblase OS=Drosophila melanogaster OX=7227 GN=scramb1 PE=3 SV=1	17	8	1	1	4.08746	0	4.08746
>tr	Q8SXS0	Q8SXS0_DROME RE40914p OS=Drosophila melanogaster OX=7227 GN=BcDNA:RE40914 PE=2 SV=1	17	10	1	1	4.08746	0	4.08746
>tr	Q9VBC5	Q9VBC5_DROME FI18833p1 OS=Drosophila melanogaster OX=7227 GN=CG5484-RA PE=1 SV=1	17	7	1	1	4.08746	0	4.08746
>tr	Q9VK28	Q9VK28_DROME LD10349p OS=Drosophila melanogaster OX=7227 GN=CT35580 PE=1 SV=1	17	15	1	1	4.08746	0	4.08746
>tr	Q9VL02	Q9VL02_DROME GH08677p OS=Drosophila melanogaster OX=7227 GN=nmd PE=2 SV=1	17	9	1	1	4.08746	0	4.08746
>sp	Q9VN25	EIF3A_DROME Eukaryotic translation initiation factor 3 subunit A OS=Drosophila melanogaster OX=7227 GN=eIF3a PE=1 SV=1	16	10	71	30	4	6.14975	-2.14975
>tr	Q9VL70	Q9VL70_DROME HL08109p OS=Drosophila melanogaster OX=7227 GN=yip2 PE=1 SV=1	16	10	51	16	4	5.67243	-1.67243
>sp	P48375	FKB12_DROME 12 kDa FK506-binding protein OS=Drosophila melanogaster OX=7227 GN=FK506-bp2 PE=3 SV=2	16	4	46	6	4	5.52356	-1.52356
>tr	Q9VFQ9	Q9VFQ9_DROME Dipeptidase B, isoform A OS=Drosophila melanogaster OX=7227 GN=Dip-B PE=1 SV=2	16	10	44	18	4	5.45943	-1.45943
>tr	Q8IRH1	Q8IRH1_DROME FI19310p1 OS=Drosophila melanogaster OX=7227 GN=Psa PE=1 SV=1	16	14	40	21	4	5.32193	-1.32193
>tr	Q9VB10	Q9VB10_DROME GH01709p OS=Drosophila melanogaster OX=7227 GN=Dmel\CG5590 PE=1 SV=1	16	12	35	13	4	5.12928	-1.12928
>tr	M9MQH9	M9MQH9_DROME Protein phosphatase 2A at 29B, isoform C OS=Drosophila melanogaster OX=7227 GN=Pp2A-29B PE=1 SV=1	16	11	33	16	4	5.04439	-1.04439
>sp	P17917	PCNA_DROME Proliferating cell nuclear antigen OS=Drosophila melanogaster OX=7227 GN=PCNA PE=1 SV=2	16	8	32	12	4	5	-1
>tr	Q9Y112	Q9Y112_DROME BcDNA.GH10614 OS=Drosophila melanogaster OX=7227 GN=AKR2E3 PE=1 SV=1	16	9	32	12	4	5	-1
>tr	Q9VJ19	Q9VJ19_DROME RE25263p OS=Drosophila melanogaster OX=7227 GN=RpL30 PE=1 SV=1	16	5	31	9	4	4.9542	-0.954196
>tr	A1ZBJ2	A1ZBJ2_DROME CG7461, isoform B OS=Drosophila melanogaster OX=7227 GN=CG7461 PE=1 SV=2	16	14	26	14	4	4.70044	-0.70044
>sp	Q9V784	SAM50_DROME SAM50-like protein CG7639 OS=Drosophila melanogaster OX=7227 GN=CG7639 PE=2 SV=2	16	9	3	3	4	1.58496	2.41504
>sp	Q9V7D2	VATD1_DROME V-type proton ATPase subunit D 1 OS=Drosophila melanogaster OX=7227 GN=Vha36-1 PE=2 SV=1	16	8	8	5	4	3	1
>sp	Q9VPQ2	DJSHV_DROME DnaJ homolog shv OS=Drosophila melanogaster OX=7227 GN=shv PE=1 SV=1	16	6	4	3	4	2	2
>sp	Q9W0H3	LDAH_DROME Lipid droplet-associated hydrolase OS=Drosophila melanogaster OX=7227 GN=CG9186 PE=2 SV=1	16	11	1	1	4	0	4
>tr	A0A0B4LGC8	A0A0B4LGC8_DROME CG4585, isoform B OS=Drosophila melanogaster OX=7227 GN=CG4585 PE=4 SV=1	16	8	1	1	4	0	4
>tr	Q6NN09	Q6NN09_DROME ATP synthase, subunit C, isoform A OS=Drosophila melanogaster OX=7227 GN=ATPsynC PE=2 SV=1	16	1	13	1	4	3.70044	0.29956
>tr	Q7K0X9	Q7K0X9_DROME LD23667p OS=Drosophila melanogaster OX=7227 GN=Syx7 PE=1 SV=1	16	7	3	membrane	4	1.58496	2.41504
>tr	Q7KTG2	Q7KTG2_DROME Apolipoprotein lipid transfer particle OS=Drosophila melanogaster OX=7227 GN=Apoltp PE=1 SV=2	16	15	1	1	4	0	4
>tr	Q95RF6	Q95RF6_DROME LD34461p OS=Drosophila melanogaster OX=7227 GN=Tom20 PE=1 SV=1	16	6	7	3	4	2.80735	1.19265
>tr	Q9VAJ9	Q9VAJ9_DROME SD09259p OS=Drosophila melanogaster OX=7227 GN=CG 1907 PE=1 SV=1	16	8	3	2	4	1.58496	2.41504
>tr	Q9VKM3	Q9VKM3_DROME ATP synthase, subunit G, isoform A OS=Drosophila melanogaster OX=7227 GN=ATPsynG PE=1 SV=1	16	6	7	5	4	2.80735	1.19265
>tr	Q9VZF6	Q9VZF6_DROME GH04863p OS=Drosophila melanogaster OX=7227 GN=BcDNA:GH04863 PE=1 SV=1	16	14	2	2	4	1	3
>tr	X2JGV8	X2JGV8_DROME Uncharacterized protein, isoform B OS=Drosophila melanogaster OX=7227 GN=CG9231 PE=4 SV=1	16	6	2	2	4	1	3
>tr	Q9VMM2	Q9VMM2_DROME Uncharacterized protein, isoform B OS=Drosophila melanogaster OX=7227 GN=Dmel\CG11034 PE=3 SV=2	16	10	1	1	4	0	4
>tr	Q9VYT6	Q9VYT6_DROME RE49489p OS=Drosophila melanogaster OX=7227 GN=p24-1 PE=1 SV=1	16	6	1	1	4	0	4
>tr	Q9Y114	Q9Y114_DROME BcDNA.GH10229 OS=Drosophila melanogaster OX=7227 GN=BcDNA.GH10229 PE=1 SV=1	16	10	1	1	4	0	4
>sp	Q7KRW1	TRC8_DROME Protein TRC8 homolog OS=Drosophila melanogaster OX=7227 GN=Trc8 PE=1 SV=1	16	9	1	membrane	4	0	4
>sp	Q9VGG5	CAD87_DROME Cadherin-87A OS=Drosophila melanogaster OX=7227 GN=Cad87A PE=1 SV=4	16	13	1	1	4	0	4
>sp	Q9VXT2	DJC25_DROME DnaJ homolog subfamily C member 25 homolog OS=Drosophila melanogaster OX=7227 GN=CG7872 PE=2 SV=1	16	8	1	1	4	0	4
>tr	A1Z9W2	A1Z9W2_DROME RH47216p OS=Drosophila melanogaster OX=7227 GN=CG33506-RA PE=2 SV=1	16	6	1	1	4	0	4
>tr	E1JHE4	E1JHE4_DROME Fatty acid (Long chain) transport protein, isoform F OS=Drosophila melanogaster OX=7227 GN=Fatp PE=1 SV=3	16	12	1	1	4	0	4
>tr	M9PDR3	M9PDR3_DROME Leukocyte-antigen-related-like, isoform G OS=Drosophila melanogaster OX=7227 GN=Lar PE=4 SV=1	16	14	1	1	4	0	4
>tr	Q4U2G8	Q4U2G8_DROME LD02432p OS=Drosophila melanogaster OX=7227 GN=CG11961 PE=1 SV=1	16	13	1	1	4	0	4
>tr	Q7JZN2	Q7JZN2_DROME Multiple C2 domain and transmembrane region protein, isoform B OS=Drosophila melanogaster OX=7227 GN=Mctp PE=2 SV=1	16	9	1	1	4	0	4
>tr	Q8IQH0	Q8IQH0_DROME FI12817p OS=Drosophila melanogaster OX=7227 GN=Nrx-IV PE=1 SV=2	16	14	1	1	4	0	4
>tr	Q8MLQ5	Q8MLQ5_DROME Kazachoc, isoform D OS=Drosophila melanogaster OX=7227 GN=kcc PE=1 SV=1	16	11	1	1	4	0	4
>tr	Q8WR08	Q8WR08_DROME Dystroglycan type I OS=Drosophila melanogaster OX=7227 GN=Dg PE=1 SV=1	16	11	1	1	4	0	4
>tr	Q9VG80	Q9VG80_DROME Palmitoyltransferase OS=Drosophila melanogaster OX=7227 GN=CG5196-RA PE=2 SV=1	16	9	1	1	4	0	4
>tr	Q9VKU2	Q9VKU2_DROME LD46023p OS=Drosophila melanogaster OX=7227 GN=Dmel\CG7384 PE=2 SV=2	16	10	1	1	4	0	4
>tr	Q9VNI9	Q9VNI9_DROME IP18173p OS=Drosophila melanogaster OX=7227 GN=Cg2023 PE=1 SV=1	16	8	1	1	4	0	4
>tr	Q9VPX6	Q9VPX6_DROME Adenylyl cyclase-associated protein OS=Drosophila melanogaster OX=7227 GN=capt PE=1 SV=2	16	7	1	1	4	0	4
>tr	Q9VQ29	Q9VQ29_DROME Cytochrome b-c1 complex subunit Rieske, mitochondrial OS=Drosophila melanogaster OX=7227 GN=RFeSP PE=1 SV=3	16	7	1	1	4	0	4
>tr	X2J9P9	X2J9P9_DROME Cup, isoform C OS=Drosophila melanogaster OX=7227 GN=cup PE=4 SV=1	15	13	106	44	3.90689	6.72792	-2.82103
>sp	P23128	DDX6_DROME Putative ATP-dependent RNA helicase me31b OS=Drosophila melanogaster OX=7227 GN=me31B PE=1 SV=3	15	12	70	32	3.90689	6.12928	-2.22239
>tr	Q7KN75	Q7KN75_DROME Dodeca-satellite-binding protein 1, isoform A OS=Drosophila melanogaster OX=7227 GN=Dp1 PE=1 SV=1	15	15	66	32	3.90689	6.04439	-2.1375
>tr	M9PG76	M9PG76_DROME 60S acidic ribosomal protein P0 OS=Drosophila melanogaster OX=7227 GN=RpLP0 PE=3 SV=1	15	8	58	12	3.90689	5.85798	-1.95109
>sp	Q9VL78	FKB59_DROME FK506-binding protein 59 OS=Drosophila melanogaster OX=7227 GN=FKBP59 PE=1 SV=1	15	11	57	18	3.90689	5.83289	-1.926
>tr	A0A126GUT1	A0A126GUT1_DROME Translationally controlled tumor protein, isoform B OS=Drosophila melanogaster OX=7227 GN=Tctp PE=3 SV=1	15	8	49	12	3.90689	5.61471	-1.70782
>sp	P50882	RL9_DROME 60S ribosomal protein L9 OS=Drosophila melanogaster OX=7227 GN=RpL9 PE=1 SV=2	15	10	41	14	3.90689	5.35755	-1.45066
>tr	Q9VMI5	Q9VMI5_DROME CG9135 protein OS=Drosophila melanogaster OX=7227 GN=Dmel\CG9135 PE=1 SV=1	15	9	30	14	3.90689	4.90689	-1
>sp	Q24572	CAF1_DROME Probable histone-binding protein Caf1 OS=Drosophila melanogaster OX=7227 GN=Caf1 PE=1 SV=1	15	8	22	9	3.90689	4.45943	-0.552541
>sp	P22465	ANX10_DROME Annexin B10 OS=Drosophila melanogaster OX=7227 GN=AnxB10 PE=2 SV=3	15	10	20	11	3.90689	4.32193	-0.415037
>sp	Q8T045	RUMI_DROME O-glucosyltransferase rumi OS=Drosophila melanogaster OX=7227 GN=rumi PE=1 SV=1	15	9	9	7	3.90689	3.16993	0.736966
>sp	Q9U915	KAD2_DROME Adenylate kinase OS=Drosophila melanogaster OX=7227 GN=Adk2 PE=1 SV=1	15	8	8	5	3.90689	3	0.906891
>sp	Q9V3S9	BGM_DROME Very long-chain-fatty-acid--CoA ligase bubblegum OS=Drosophila melanogaster OX=7227 GN=bgm PE=2 SV=1	15	12	8	8	3.90689	3	0.906891
>sp	Q9VAF0	S39AD_DROME Zinc transporter ZIP13 homolog OS=Drosophila melanogaster OX=7227 GN=Zip99C PE=2 SV=1	15	4	4	2	3.90689	2	1.90689
>sp	Q9VRJ2	FITM_DROME FIT family protein CG10671 OS=Drosophila melanogaster OX=7227 GN=CG10671 PE=1 SV=1	15	5	1	1	3.90689	0	3.90689
>tr	A0A0B4KHH2	A0A0B4KHH2_DROME Septin interacting protein 3, isoform B OS=Drosophila melanogaster OX=7227 GN=sip3 PE=1 SV=1	15	9	1	1	3.90689	0	3.90689
>tr	O97066	O97066_DROME Signal peptidase complex catalytic subunit SEC11 OS=Drosophila melanogaster OX=7227 GN=twr PE=1 SV=1	15	8	1	1	3.90689	0	3.90689
>tr	Q8T0Q4	Q8T0Q4_DROME GH13992p OS=Drosophila melanogaster OX=7227 GN=shrb PE=1 SV=1	15	7	13	7	3.90689	3.70044	0.206451
>tr	Q9VAP8	Q9VAP8_DROME alpha-1,2-Mannosidase OS=Drosophila melanogaster OX=7227 GN=alpha-Man-Ib PE=1 SV=1	15	12	2	1	3.90689	1	2.90689
>tr	Q9VNF9	Q9VNF9_DROME Ethanol sensitive with low memory, isoform A OS=Drosophila melanogaster OX=7227 GN=elm PE=1 SV=1	15	7	3	3	3.90689	1.58496	2.32193
>tr	Q9VQD7	Q9VQD7_DROME NADH dehydrogenase [ubiquinone] 1 alpha subcomplex subunit 12 OS=Drosophila melanogaster OX=7227 GN=ND-B17.2 PE=1 SV=1	15	6	5	4	3.90689	2.32193	1.58496
>tr	Q9VU45	Q9VU45_DROME LD27581p OS=Drosophila melanogaster OX=7227 GN=Syx13 PE=1 SV=1	15	5	2	2	3.90689	1	2.90689
>tr	Q9VV51	Q9VV51_DROME RE10780p OS=Drosophila melanogaster OX=7227 GN=AGPAT3 PE=1 SV=1	15	8	2	2	3.90689	1	2.90689
>tr	Q9VXK7	Q9VXK7_DROME LD31474p OS=Drosophila melanogaster OX=7227 GN=ND-20 PE=2 SV=1	15	8	2	2	3.90689	1	2.90689
>tr	Q9W2S1	Q9W2S1_DROME FI17817p1 OS=Drosophila melanogaster OX=7227 GN=Tango5 PE=1 SV=1	15	7	4	3	3.90689	2	1.90689
>tr	Q9VPQ7	Q9VPQ7_DROME SD07518p OS=Drosophila melanogaster OX=7227 GN=Spp PE=1 SV=1	15	6	1	1	3.90689	0	3.90689
>sp	Q6WV16	GALT6_DROME N-acetylgalactosaminyltransferase 6 OS=Drosophila melanogaster OX=7227 GN=pgant6 PE=2 SV=2	15	9	1	1	3.90689	0	3.90689
>tr	A0A0B4KHC7	A0A0B4KHC7_DROME Uncharacterized protein, isoform B OS=Drosophila melanogaster OX=7227 GN=CG7685 PE=4 SV=1	15	6	1	1	3.90689	0	3.90689
>tr	A0A0B4KHL4	A0A0B4KHL4_DROME Gilgamesh, isoform L OS=Drosophila melanogaster OX=7227 GN=gish PE=1 SV=1	15	12	1	1	3.90689	0	3.90689
>tr	O97132	O97132_DROME Anoctamin OS=Drosophila melanogaster OX=7227 GN=Axs PE=3 SV=1	15	11	1	1	3.90689	0	3.90689
>tr	Q0E8F2	Q0E8F2_DROME FI05451p OS=Drosophila melanogaster OX=7227 GN=CG18022 PE=1 SV=1	15	7	1	1	3.90689	0	3.90689
>tr	Q8SYL0	Q8SYL0_DROME CDP-diacylglycerol--glycerol-3-phosphate 3-phosphatidyltransferase OS=Drosophila melanogaster OX=7227 GN=Dmel\CG7718 PE=2 SV=1	15	10	1	1	3.90689	0	3.90689
>tr	Q9VGF5	Q9VGF5_DROME LP09696p OS=Drosophila melanogaster OX=7227 GN=Tango9 PE=1 SV=1	15	4	1	1	3.90689	0	3.90689
>tr	Q9VGH0	Q9VGH0_DROME LD28817p OS=Drosophila melanogaster OX=7227 GN=Dmel\CG6962 PE=1 SV=1	15	11	1	1	3.90689	0	3.90689
>tr	Q9VIU4	Q9VIU4_DROME FI05338p OS=Drosophila melanogaster OX=7227 GN=CG10355 PE=1 SV=2	15	7	1	1	3.90689	0	3.90689
>tr	Q9VVX6	Q9VVX6_DROME Blocked early in transport 1, isoform A OS=Drosophila melanogaster OX=7227 GN=Bet1 PE=2 SV=1	15	6	1	1	3.90689	0	3.90689
>tr	Q9VW73	Q9VW73_DROME FI16105p1 OS=Drosophila melanogaster OX=7227 GN=CG14184-RB PE=1 SV=1	15	8	1	1	3.90689	0	3.90689
>tr	X2JDR3	X2JDR3_DROME Sidekick, isoform I OS=Drosophila melanogaster OX=7227 GN=sdk PE=4 SV=1	15	14	1	1	3.90689	0	3.90689
>sp	Q9W5R8	RL5_DROME 60S ribosomal protein L5 OS=Drosophila melanogaster OX=7227 GN=RpL5 PE=1 SV=2	14	7	106	15	3.80735	6.72792	-2.92057
>tr	M9PG62	M9PG62_DROME Regulatory particle non-ATPase 3, isoform B OS=Drosophila melanogaster OX=7227 GN=Rpn3 PE=1 SV=1	14	7	61	31	3.80735	5.93074	-2.12338
>tr	A0A0B4K7Z5	A0A0B4K7Z5_DROME Regulatory particle non-ATPase 6, isoform C OS=Drosophila melanogaster OX=7227 GN=Rpn6 PE=1 SV=1	14	12	57	23	3.80735	5.83289	-2.02554
>sp	Q9TVM2	XPO1_DROME Exportin-1 OS=Drosophila melanogaster OX=7227 GN=emb PE=1 SV=1	14	11	49	24	3.80735	5.61471	-1.80735
>sp	O96827	EF1B_DROME Probable elongation factor 1-beta OS=Drosophila melanogaster OX=7227 GN=eEF1beta PE=1 SV=3	14	9	46	16	3.80735	5.52356	-1.71621
>tr	A0A126BEE6	A0A126BEE6_DROME Uncharacterized protein, isoform B OS=Drosophila melanogaster OX=7227 GN=CG8223 PE=4 SV=1	14	8	46	15	3.80735	5.52356	-1.71621
>tr	Q9VV60	Q9VV60_DROME Tyrosine--tRNA ligase OS=Drosophila melanogaster OX=7227 GN=TyrRS PE=1 SV=1	14	11	39	23	3.80735	5.2854	-1.47805
>sp	P17704	RS17_DROME 40S ribosomal protein S17 OS=Drosophila melanogaster OX=7227 GN=RpS17 PE=1 SV=2	14	7	36	12	3.80735	5.16993	-1.36257
>tr	Q9VB05	Q9VB05_DROME ALG-2 interacting protein X OS=Drosophila melanogaster OX=7227 GN=ALiX PE=1 SV=1	14	12	33	21	3.80735	5.04439	-1.23704
>sp	P48149	RS15A_DROME 40S ribosomal protein S15Aa OS=Drosophila melanogaster OX=7227 GN=RpS15Aa PE=1 SV=2	14	8	32	11	3.80735	5	-1.19265
>tr	Q9W1H8	Q9W1H8_DROME GH13256p OS=Drosophila melanogaster OX=7227 GN=Thiolase PE=1 SV=1	14	9	30	13	3.80735	4.90689	-1.09954
>tr	Q9W457	Q9W457_DROME Serine hydroxymethyltransferase OS=Drosophila melanogaster OX=7227 GN=Shmt PE=1 SV=1	14	10	29	15	3.80735	4.85798	-1.05063
>tr	Q9VC18	Q9VC18_DROME RE29555p OS=Drosophila melanogaster OX=7227 GN=153761_at PE=1 SV=1	14	13	28	17	3.80735	4.80735	-1
>sp	P36951	HYI_DROME Putative hydroxypyruvate isomerase OS=Drosophila melanogaster OX=7227 GN=Gip PE=2 SV=1	14	9	26	8	3.80735	4.70044	-0.893085
>sp	P36241	RL19_DROME 60S ribosomal protein L19 OS=Drosophila melanogaster OX=7227 GN=RpL19 PE=1 SV=2	14	8	24	10	3.80735	4.58496	-0.777608
>tr	F0JAI1	F0JAI1_DROME Arginine methyltransferase 4, isoform B OS=Drosophila melanogaster OX=7227 GN=Art4 PE=1 SV=1	14	8	24	10	3.80735	4.58496	-0.777608
>tr	Q9V9M7	Q9V9M7_DROME RE62581p OS=Drosophila melanogaster OX=7227 GN=RpL21 PE=1 SV=1	14	6	24	9	3.80735	4.58496	-0.777608
>tr	A0A0B4LGX1	A0A0B4LGX1_DROME CG5174, isoform P OS=Drosophila melanogaster OX=7227 GN=CG5174 PE=1 SV=1	14	6	19	9	3.80735	4.24793	-0.440573
>sp	O62621	COPB2_DROME Coatomer subunit beta' OS=Drosophila melanogaster OX=7227 GN=beta'COP PE=2 SV=2	14	7	12	11	3.80735	3.58496	0.222392
>sp	Q8T9B6	MESD_DROME LDLR chaperone boca OS=Drosophila melanogaster OX=7227 GN=boca PE=1 SV=2	14	8	8	5	3.80735	3	0.807355
>sp	Q9VHV5	ARL8_DROME ADP-ribosylation factor-like protein 8 OS=Drosophila melanogaster OX=7227 GN=Gie PE=1 SV=1	14	7	1	1	3.80735	0	3.80735
>sp	Q9W5N0	COA7_DROME Cytochrome c oxidase assembly factor 7 homolog OS=Drosophila melanogaster OX=7227 GN=CG13865 PE=2 SV=1	14	9	2	2	3.80735	1	2.80735
>sp	Q9XZH6	VATG_DROME V-type proton ATPase subunit G OS=Drosophila melanogaster OX=7227 GN=Vha13 PE=3 SV=1	14	3	2	1	3.80735	1	2.80735
>tr	Q0E8H9	Q0E8H9_DROME Beta-hexosaminidase OS=Drosophila melanogaster OX=7227 GN=Hexo1 PE=1 SV=1	14	9	3	2	3.80735	1.58496	2.22239
>tr	Q7JX87	Q7JX87_DROME Peroxiredoxin 2540-2 OS=Drosophila melanogaster OX=7227 GN=Prx2540-2 PE=1 SV=1	14	6	13	8	3.80735	3.70044	0.106915
>tr	Q7JYX5	Q7JYX5_DROME RH15778p OS=Drosophila melanogaster OX=7227 GN=Vamp7 PE=1 SV=1	14	8	2	1	3.80735	1	2.80735
>tr	Q8IRR0	Q8IRR0_DROME Uncharacterized protein, isoform B OS=Drosophila melanogaster OX=7227 GN=CG3566 PE=1 SV=3	14	6	2	2	3.80735	1	2.80735
>tr	Q9VF14	Q9VF14_DROME Endoribonuclease U-specific OS=Drosophila melanogaster OX=7227 GN=EndoU PE=2 SV=2	14	7	2	2	3.80735	1	2.80735
>tr	Q9VVH5	Q9VVH5_DROME AT13736p OS=Drosophila melanogaster OX=7227 GN=UQCR-Q PE=1 SV=1	14	5	3	2	3.80735	1.58496	2.22239
>tr	Q9VZS1	Q9VZS1_DROME LD28127p OS=Drosophila melanogaster OX=7227 GN=Cg17746 PE=1 SV=1	14	9	7	6	3.80735	2.80735	1
>tr	Q9W1F7	Q9W1F7_DROME CG2970, isoform A OS=Drosophila melanogaster OX=7227 GN=CG2970 PE=1 SV=2	14	6	5	5	3.80735	2.32193	1.48543
>tr	S5WMX5	S5WMX5_DROME FI22366p1 OS=Drosophila melanogaster OX=7227 GN=Ppt1 PE=1 SV=1	14	8	3	2	3.80735	1.58496	2.22239
>tr	Q9VCE0	Q9VCE0_DROME Phosphatidylserine decarboxylase proenzyme, mitochondrial OS=Drosophila melanogaster OX=7227 GN=Pisd PE=1 SV=1	14	9	1	1	3.80735	0	3.80735
>sp	P13706	GPDA_DROME Glycerol-3-phosphate dehydrogenase [NAD(+)], cytoplasmic OS=Drosophila melanogaster OX=7227 GN=Gpdh PE=1 SV=3	14	11	1	1	3.80735	0	3.80735
>sp	Q7K237	C1GLT_DROME Glycoprotein-N-acetylgalactosamine 3-beta-galactosyltransferase 1 OS=Drosophila melanogaster OX=7227 GN=C1GalTA PE=2 SV=1	14	9	1	1	3.80735	0	3.80735
>sp	Q9VRI9	CP6T1_DROME Probable cytochrome P450 6t1 OS=Drosophila melanogaster OX=7227 GN=Cyp6t1 PE=2 SV=1	14	10	1	1	3.80735	0	3.80735
>sp	Q9W1K0	TM14_DROME Transmembrane protein 14 homolog OS=Drosophila melanogaster OX=7227 GN=CG5532 PE=3 SV=1	14	5	1	1	3.80735	0	3.80735
>tr	A0A0B4JCZ4	A0A0B4JCZ4_DROME Syntaxin 1A, isoform B OS=Drosophila melanogaster OX=7227 GN=Syx1A PE=3 SV=1	14	5	1	1	3.80735	0	3.80735
>tr	A0A0B4KF86	A0A0B4KF86_DROME Autophagy-related protein 9 OS=Drosophila melanogaster OX=7227 GN=Atg9 PE=1 SV=1	14	8	1	1	3.80735	0	3.80735
>tr	Q0E9E2	Q0E9E2_DROME Pyruvate carboxylase OS=Drosophila melanogaster OX=7227 GN=PCB PE=1 SV=1	14	11	1	1	3.80735	0	3.80735
>tr	Q7KK54	Q7KK54_DROME MIP07328p OS=Drosophila melanogaster OX=7227 GN=Sema1b PE=1 SV=1	14	13	1	1	3.80735	0	3.80735
>tr	Q8IQN2	Q8IQN2_DROME Chloride channel protein OS=Drosophila melanogaster OX=7227 GN=ClC-c PE=3 SV=1	14	9	1	1	3.80735	0	3.80735
>tr	Q9V4C6	Q9V4C6_DROME Zinc/iron regulated transporter-related protein 102B, isoform E OS=Drosophila melanogaster OX=7227 GN=Zip102B PE=1 SV=3	14	5	1	1	3.80735	0	3.80735
>tr	Q9VB99	Q9VB99_DROME LD03691p OS=Drosophila melanogaster OX=7227 GN=Tsp97E PE=2 SV=1	14	4	1	1	3.80735	0	3.80735
>tr	Q9VH76	Q9VH76_DROME Synaptosomal-associated protein OS=Drosophila melanogaster OX=7227 GN=Snap24 PE=1 SV=1	14	10	1	1	3.80735	0	3.80735
>tr	Q9VHF6	Q9VHF6_DROME Another drosophila Unc-51-like kinase, isoform A OS=Drosophila melanogaster OX=7227 GN=Aduk PE=4 SV=1	14	9	1	1	3.80735	0	3.80735
>tr	Q9VV76	Q9VV76_DROME Syntaxin 8 OS=Drosophila melanogaster OX=7227 GN=Syx8 PE=1 SV=1	14	6	1	1	3.80735	0	3.80735
>tr	Q9VX95	Q9VX95_DROME LD21896p OS=Drosophila melanogaster OX=7227 GN=wus PE=2 SV=1	14	6	1	1	3.80735	0	3.80735
>tr	Q9W0L6	Q9W0L6_DROME GH22266p OS=Drosophila melanogaster OX=7227 GN=Dmel\CG13907 PE=1 SV=1	14	10	1	1	3.80735	0	3.80735
>sp	P21187	PABP_DROME Polyadenylate-binding protein OS=Drosophila melanogaster OX=7227 GN=pAbp PE=1 SV=3	13	11	75	30	3.70044	6.22882	-2.52838
>sp	C4NYP8	F10A1_DROME Hsc70-interacting protein 1 OS=Drosophila melanogaster OX=7227 GN=HIP PE=1 SV=2	13	10	63	17	3.70044	5.97728	-2.27684
>sp	Q9XZU1	XPO2_DROME Exportin-2 OS=Drosophila melanogaster OX=7227 GN=Cse1 PE=2 SV=2	13	10	51	19	3.70044	5.67243	-1.97199
>tr	A0A0B4LEY6	A0A0B4LEY6_DROME Nascent polypeptide associated complex protein alpha subunit, isoform D OS=Drosophila melanogaster OX=7227 GN=Nacalpha PE=4 SV=1	13	7	46	9	3.70044	5.52356	-1.82312
>tr	X2JC82	X2JC82_DROME Heat shock protein 27, isoform B OS=Drosophila melanogaster OX=7227 GN=Hsp27 PE=3 SV=1	13	9	43	11	3.70044	5.42626	-1.72583
>sp	Q9VUY9	PGM_DROME Phosphoglucomutase OS=Drosophila melanogaster OX=7227 GN=Pgm PE=1 SV=1	13	10	35	21	3.70044	5.12928	-1.42884
>tr	Q9VQE0	Q9VQE0_DROME Dynamin related protein 1, isoform A OS=Drosophila melanogaster OX=7227 GN=Drp1 PE=1 SV=1	13	10	35	22	3.70044	5.12928	-1.42884
>sp	O61231	RL10_DROME 60S ribosomal protein L10 OS=Drosophila melanogaster OX=7227 GN=RpL10 PE=1 SV=1	13	6	29	9	3.70044	4.85798	-1.15754
>tr	Q9VAN7	Q9VAN7_DROME Phosphoglycerate mutase OS=Drosophila melanogaster OX=7227 GN=Pglym78 PE=1 SV=2	13	8	28	9	3.70044	4.80735	-1.10692
>tr	M9MRD0	M9MRD0_DROME Ubiquitin carboxyl-terminal hydrolase OS=Drosophila melanogaster OX=7227 GN=Uch PE=3 SV=1	13	9	25	11	3.70044	4.64386	-0.943416
>tr	Q9VGW7	Q9VGW7_DROME Arginine methyltransferase 1 OS=Drosophila melanogaster OX=7227 GN=Art1 PE=1 SV=1	13	10	24	13	3.70044	4.58496	-0.884523
>sp	P54397	FKB39_DROME 39 kDa FK506-binding nuclear protein OS=Drosophila melanogaster OX=7227 GN=FK506-bp1 PE=1 SV=2	13	9	23	11	3.70044	4.52356	-0.823122
>sp	P62152	CALM_DROME Calmodulin OS=Drosophila melanogaster OX=7227 GN=Cam PE=1 SV=2	13	8	23	10	3.70044	4.52356	-0.823122
>sp	P25843	PROF_DROME Profilin OS=Drosophila melanogaster OX=7227 GN=chic PE=1 SV=1	13	6	22	5	3.70044	4.45943	-0.758992
>tr	Q9VKX2	Q9VKX2_DROME Malate dehydrogenase OS=Drosophila melanogaster OX=7227 GN=Mdh1 PE=1 SV=2	13	8	21	8	3.70044	4.39232	-0.691878
>tr	Q9VAC4	Q9VAC4_DROME GEO09167p1 OS=Drosophila melanogaster OX=7227 GN=Nph PE=1 SV=1	13	7	18	7	3.70044	4.16993	-0.469485
>tr	Q8T6I0	Q8T6I0_DROME EH domain containing protein OS=Drosophila melanogaster OX=7227 GN=Past1 PE=1 SV=1	13	7	17	15	3.70044	4.08746	-0.387023
>tr	Q8INW9	Q8INW9_DROME Fondue, isoform A OS=Drosophila melanogaster OX=7227 GN=fon PE=1 SV=1	13	5	14	6	3.70044	3.80735	-0.106915
>sp	P20353	GNAI_DROME G protein alpha i subunit OS=Drosophila melanogaster OX=7227 GN=Galphai PE=1 SV=2	13	9	3	3	3.70044	1.58496	2.11548
>sp	Q24407	ATP5J_DROME ATP synthase-coupling factor 6, mitochondrial OS=Drosophila melanogaster OX=7227 GN=ATPsynCf6 PE=3 SV=1	13	4	3	2	3.70044	1.58496	2.11548
>sp	Q9VZE7	CTLH1_DROME CTL-like protein 1 OS=Drosophila melanogaster OX=7227 GN=CG1311 PE=2 SV=1	13	8	1	1	3.70044	0	3.70044
>tr	A0A0B7P9G0	A0A0B7P9G0_DROME Unextended, isoform E OS=Drosophila melanogaster OX=7227 GN=uex PE=1 SV=1	13	11	1	1	3.70044	0	3.70044
>tr	Q7JZK1	Q7JZK1_DROME NADH dehydrogenase (Ubiquinone) B14 subunit, isoform A OS=Drosophila melanogaster OX=7227 GN=ND-B14 PE=1 SV=1	13	6	3	1	3.70044	1.58496	2.11548
>tr	Q9VAD0	Q9VAD0_DROME Acid phosphatase 1, isoform A OS=Drosophila melanogaster OX=7227 GN=Acph-1 PE=1 SV=1	13	7	4	3	3.70044	2	1.70044
>tr	Q9VBU5	Q9VBU5_DROME LD07939p OS=Drosophila melanogaster OX=7227 GN=Dmel\CG10425 PE=1 SV=1	13	7	2	2	3.70044	1	2.70044
>tr	Q9VBV8	Q9VBV8_DROME Mannosyltransferase OS=Drosophila melanogaster OX=7227 GN=Dmel\CG11851 PE=2 SV=1	13	8	3	3	3.70044	1.58496	2.11548
>tr	Q9VJ59	Q9VJ59_DROME PRA1 family protein OS=Drosophila melanogaster OX=7227 GN=Jwa PE=1 SV=5	13	7	4	3	3.70044	2	1.70044
>tr	Q9VMS1	Q9VMS1_DROME Cyclope, isoform A OS=Drosophila melanogaster OX=7227 GN=cype PE=1 SV=3	13	3	5	2	3.70044	2.32193	1.37851
>tr	Q9VAA6	Q9VAA6_DROME GEO12235p1 OS=Drosophila melanogaster OX=7227 GN=Dmel\CG7950 PE=2 SV=3	13	4	1	1	3.70044	0	3.70044
>tr	Q9VD55	Q9VD55_DROME Cytochrome c heme lyase OS=Drosophila melanogaster OX=7227 GN=Cchl PE=1 SV=1	13	7	1	1	3.70044	0	3.70044
>tr	Q9VJX8	Q9VJX8_DROME Very-long-chain (3R)-3-hydroxyacyl-CoA dehydratase OS=Drosophila melanogaster OX=7227 GN=Hacd2 PE=1 SV=1	13	5	1	1	3.70044	0	3.70044
>tr	Q9W423	Q9W423_DROME LD18904p OS=Drosophila melanogaster OX=7227 GN=schlank PE=1 SV=2	13	5	1	1	3.70044	0	3.70044
>sp	P53624	MA1A1_DROME Mannosyl-oligosaccharide alpha-1,2-mannosidase IA OS=Drosophila melanogaster OX=7227 GN=alpha-Man-Ia PE=2 SV=2	13	8	1	1	3.70044	0	3.70044
>sp	Q7K4W1	CDKAL_DROME Threonylcarbamoyladenosine tRNA methylthiotransferase OS=Drosophila melanogaster OX=7227 GN=CG6550 PE=2 SV=1	13	11	1	1	3.70044	0	3.70044
>sp	Q9Y140	DHRS7_DROME Dehydrogenase/reductase SDR family protein 7-like OS=Drosophila melanogaster OX=7227 GN=CG7601 PE=2 SV=1	13	6	1	1	3.70044	0	3.70044
>tr	A0A0B4KHS1	A0A0B4KHS1_DROME Crumbs, isoform D OS=Drosophila melanogaster OX=7227 GN=crb PE=4 SV=1	13	12	1	1	3.70044	0	3.70044
>tr	M9PBY3	M9PBY3_DROME Uncharacterized protein, isoform E OS=Drosophila melanogaster OX=7227 GN=CG43783 PE=1 SV=1	13	11	1	1	3.70044	0	3.70044
>tr	M9PBY4	M9PBY4_DROME NADH dehydrogenase (Ubiquinone) 15 kDa subunit, isoform H OS=Drosophila melanogaster OX=7227 GN=ND-15 PE=4 SV=1	13	5	1	1	3.70044	0	3.70044
>tr	O76268	O76268_DROME LD11641p OS=Drosophila melanogaster OX=7227 GN=NTPase PE=1 SV=1	13	7	1	1	3.70044	0	3.70044
>tr	Q0E8Q7	Q0E8Q7_DROME Uncharacterized protein, isoform B OS=Drosophila melanogaster OX=7227 GN=Eato PE=1 SV=1	13	12	1	1	3.70044	0	3.70044
>tr	Q1RL12	Q1RL12_DROME IP16413p OS=Drosophila melanogaster OX=7227 GN=nrv2 PE=1 SV=1	13	11	1	1	3.70044	0	3.70044
>tr	Q8IMC2	Q8IMC2_DROME Eph receptor tyrosine kinase, isoform B OS=Drosophila melanogaster OX=7227 GN=Eph PE=3 SV=2	13	10	1	1	3.70044	0	3.70044
>tr	Q8MYW9	Q8MYW9_DROME O-acyltransferase OS=Drosophila melanogaster OX=7227 GN=Dmel\CG8112 PE=2 SV=1	13	7	1	1	3.70044	0	3.70044
>tr	Q95TS8	Q95TS8_DROME LD25288p OS=Drosophila melanogaster OX=7227 GN=Dmel\CG10880 PE=2 SV=1	13	7	1	1	3.70044	0	3.70044
>tr	Q9VDK9	Q9VDK9_DROME GH12359p OS=Drosophila melanogaster OX=7227 GN=Dmel\CG16953 PE=1 SV=3	13	6	1	1	3.70044	0	3.70044
>tr	Q9VKC9	Q9VKC9_DROME Dietary and metabolic glutamate transporter OS=Drosophila melanogaster OX=7227 GN=dmGlut PE=2 SV=2	13	7	1	1	3.70044	0	3.70044
>tr	Q9VUM3	Q9VUM3_DROME GH25868p OS=Drosophila melanogaster OX=7227 GN=Dmel\CG7011 PE=1 SV=1	13	9	1	1	3.70044	0	3.70044
>tr	Q9VZL1	Q9VZL1_DROME LP07226p OS=Drosophila melanogaster OX=7227 GN=mge PE=1 SV=1	13	5	1	1	3.70044	0	3.70044
>tr	Q9W3M6	Q9W3M6_DROME Alkyl transferase OS=Drosophila melanogaster OX=7227 GN=Dmel\CG10778 PE=1 SV=2	13	8	1	1	3.70044	0	3.70044
>tr	Q9W4G1	Q9W4G1_DROME LD07278p OS=Drosophila melanogaster OX=7227 GN=CT21430 PE=2 SV=1	13	9	1	1	3.70044	0	3.70044
>sp	Q9VEZ3	MSPS_DROME Protein mini spindles OS=Drosophila melanogaster OX=7227 GN=msps PE=1 SV=3	12	12	50	33	3.58496	5.64386	-2.05889
>sp	Q9W237	RS16_DROME 40S ribosomal protein S16 OS=Drosophila melanogaster OX=7227 GN=RpS16 PE=1 SV=1	12	7	40	11	3.58496	5.32193	-1.73697
>tr	X2JAI4	X2JAI4_DROME DNA helicase OS=Drosophila melanogaster OX=7227 GN=Mcm3 PE=1 SV=1	12	8	38	17	3.58496	5.24793	-1.66297
>sp	Q9XZJ4	PSA6_DROME Proteasome subunit alpha type-6 OS=Drosophila melanogaster OX=7227 GN=Prosalpha1 PE=1 SV=2	12	8	34	13	3.58496	5.08746	-1.5025
>sp	P35421	PUR4_DROME Phosphoribosylformylglycinamidine synthase OS=Drosophila melanogaster OX=7227 GN=ade2 PE=2 SV=2	12	9	33	19	3.58496	5.04439	-1.45943
>sp	Q9VZS5	RL28_DROME 60S ribosomal protein L28 OS=Drosophila melanogaster OX=7227 GN=RpL28 PE=1 SV=1	12	10	33	11	3.58496	5.04439	-1.45943
>tr	O97428	O97428_DROME Ciboulot, isoform A OS=Drosophila melanogaster OX=7227 GN=cib PE=1 SV=1	12	5	27	8	3.58496	4.75489	-1.16993
>tr	Q9W1B9	Q9W1B9_DROME GEO07602p1 OS=Drosophila melanogaster OX=7227 GN=RpL12 PE=1 SV=1	12	4	27	6	3.58496	4.75489	-1.16993
>tr	Q9VRL1	Q9VRL1_DROME GEO06356p1 OS=Drosophila melanogaster OX=7227 GN=Uev1A PE=1 SV=1	12	5	26	7	3.58496	4.70044	-1.11548
>sp	Q95083	PSA5_DROME Proteasome subunit alpha type-5 OS=Drosophila melanogaster OX=7227 GN=Prosalpha5 PE=2 SV=2	12	8	25	13	3.58496	4.64386	-1.05889
>tr	A4UZL5	A4UZL5_DROME Glutathione S transferase S1, isoform C OS=Drosophila melanogaster OX=7227 GN=GstS1 PE=1 SV=1	12	8	24	9	3.58496	4.58496	-1
>sp	Q9VNE2	PKRA_DROME Protein krasavietz OS=Drosophila melanogaster OX=7227 GN=kra PE=1 SV=1	12	9	23	12	3.58496	4.52356	-0.938599
>sp	Q27889	PP2B2_DROME Serine/threonine-protein phosphatase 2B catalytic subunit 2 OS=Drosophila melanogaster OX=7227 GN=Pp2B-14D PE=1 SV=2	12	9	20	11	3.58496	4.32193	-0.736966
>sp	P04359	RL32_DROME 60S ribosomal protein L32 OS=Drosophila melanogaster OX=7227 GN=RpL32 PE=1 SV=3	12	5	18	9	3.58496	4.16993	-0.584963
>tr	Q9VD66	Q9VD66_DROME Female-specific independent of transformer OS=Drosophila melanogaster OX=7227 GN=fit PE=1 SV=1	12	6	18	9	3.58496	4.16993	-0.584963
>tr	Q9VW59	Q9VW59_DROME LD16419p OS=Drosophila melanogaster OX=7227 GN=RhoGDI PE=1 SV=1	12	7	18	8	3.58496	4.16993	-0.584963
>sp	O17445	RL15_DROME 60S ribosomal protein L15 OS=Drosophila melanogaster OX=7227 GN=RpL15 PE=1 SV=1	12	7	17	7	3.58496	4.08746	-0.5025
>sp	P29327	RS6_DROME 40S ribosomal protein S6 OS=Drosophila melanogaster OX=7227 GN=RpS6 PE=1 SV=1	12	6	17	5	3.58496	4.08746	-0.5025
>tr	Q9VBH8	Q9VBH8_DROME FI02850p OS=Drosophila melanogaster OX=7227 GN=RpL34a PE=1 SV=2	12	4	17	4	3.58496	4.08746	-0.5025
>tr	Q8MSC4	Q8MSC4_DROME CG3509 protein OS=Drosophila melanogaster OX=7227 GN=BigH1 PE=1 SV=1	12	6	16	8	3.58496	4	-0.415037
>sp	P08646	RAS1_DROME Ras-like protein 1 OS=Drosophila melanogaster OX=7227 GN=Ras85D PE=1 SV=2	12	5	2	2	3.58496	1	2.58496
>sp	Q9VD26	ZFPL1_DROME Zinc finger protein-like 1 homolog OS=Drosophila melanogaster OX=7227 GN=CG5382 PE=1 SV=1	12	8	1	1	3.58496	0	3.58496
>sp	Q9VMV6	SELT_DROME Thioredoxin reductase-like selenoprotein T homolog CG3887 OS=Drosophila melanogaster OX=7227 GN=CG3887 PE=2 SV=1	12	4	1	1	3.58496	0	3.58496
>sp	Q9VSU7	USE1_DROME Vesicle transport protein USE1 OS=Drosophila melanogaster OX=7227 GN=Use1 PE=2 SV=3	12	5	1	1	3.58496	0	3.58496
>tr	Q7JVK6	Q7JVK6_DROME GM27569p OS=Drosophila melanogaster OX=7227 GN=trsn PE=1 SV=1	12	5	11	3	3.58496	3.45943	0.125531
>tr	Q8IQA1	Q8IQA1_DROME Bax Inhibitor-1, isoform B OS=Drosophila melanogaster OX=7227 GN=BI-1 PE=3 SV=1	12	7	1	1	3.58496	0	3.58496
>tr	Q9I7L9	Q9I7L9_DROME Uncharacterized protein, isoform A OS=Drosophila melanogaster OX=7227 GN=38C.53 PE=4 SV=2	12	8	1	1	3.58496	0	3.58496
>tr	Q9VPT9	Q9VPT9_DROME LD27268p OS=Drosophila melanogaster OX=7227 GN=Dmel\CG3662 PE=1 SV=1	12	7	1	1	3.58496	0	3.58496
>tr	Q9VWL4	Q9VWL4_DROME GH07340p OS=Drosophila melanogaster OX=7227 GN=Dmel\CG7556 PE=1 SV=1	12	7	1	1	3.58496	0	3.58496
>tr	Q9W1N3	Q9W1N3_DROME Levy, isoform A OS=Drosophila melanogaster OX=7227 GN=levy PE=1 SV=1	12	6	1	1	3.58496	0	3.58496
>sp	O97172	U729_DROME UPF0729 protein CG18508 OS=Drosophila melanogaster OX=7227 GN=CG18508 PE=1 SV=1	12	4	1	1	3.58496	0	3.58496
>sp	Q6WV20	GALT1_DROME Polypeptide N-acetylgalactosaminyltransferase 1 OS=Drosophila melanogaster OX=7227 GN=GalNAc-T1 PE=2 SV=2	12	6	1	1	3.58496	0	3.58496
>sp	Q9VDD7	S35B1_DROME Solute carrier family 35 member B1 homolog OS=Drosophila melanogaster OX=7227 GN=meigo PE=2 SV=1	12	6	1	1	3.58496	0	3.58496
>tr	A0A0B4KFG0	A0A0B4KFG0_DROME Alpha-mannosidase OS=Drosophila melanogaster OX=7227 GN=alpha-Man-IIa PE=3 SV=1	12	11	1	1	3.58496	0	3.58496
>tr	A0A0B4KHV0	A0A0B4KHV0_DROME Furin 1, isoform J OS=Drosophila melanogaster OX=7227 GN=Fur1 PE=3 SV=1	12	9	1	1	3.58496	0	3.58496
>tr	A0A0B4LGL2	A0A0B4LGL2_DROME Sphingomyelin phosphodiesterase OS=Drosophila melanogaster OX=7227 GN=CG3376 PE=1 SV=1	12	8	1	1	3.58496	0	3.58496
>tr	E1JI19	E1JI19_DROME I'm not dead yet, isoform D OS=Drosophila melanogaster OX=7227 GN=Indy PE=1 SV=1	12	6	1	1	3.58496	0	3.58496
>tr	Q7JWI7	Q7JWI7_DROME RE60337p OS=Drosophila melanogaster OX=7227 GN=CG11665 PE=1 SV=1	12	3	1	1	3.58496	0	3.58496
>tr	Q8I935	Q8I935_DROME Uncharacterized protein, isoform D OS=Drosophila melanogaster OX=7227 GN=CG33523 PE=1 SV=2	12	6	1	1	3.58496	0	3.58496
>tr	Q8INX7	Q8INX7_DROME Fasciclin 3, isoform C OS=Drosophila melanogaster OX=7227 GN=Fas3 PE=4 SV=2	12	9	1	1	3.58496	0	3.58496
>tr	Q961R9	Q961R9_DROME GH09241p OS=Drosophila melanogaster OX=7227 GN=CT19169 PE=1 SV=1	12	7	1	1	3.58496	0	3.58496
>tr	Q9V3F9	Q9V3F9_DROME BcDNA.LD28120 OS=Drosophila melanogaster OX=7227 GN=out PE=2 SV=1	12	7	1	1	3.58496	0	3.58496
>tr	Q9W3F3	Q9W3F3_DROME RH03540p OS=Drosophila melanogaster OX=7227 GN=Dmel\CG15347 PE=1 SV=2	12	7	1	1	3.58496	0	3.58496
>tr	A0A0B4LFL2	A0A0B4LFL2_DROME Eukaryotic translation initiation factor 3 subunit C OS=Drosophila melanogaster OX=7227 GN=eIF3c PE=3 SV=1	11	11	62	25	3.45943	5.9542	-2.49476
>sp	Q9V461	MCM6_DROME DNA replication licensing factor Mcm6 OS=Drosophila melanogaster OX=7227 GN=Mcm6 PE=1 SV=1	11	9	47	24	3.45943	5.55459	-2.09516
>sp	P48598	IF4E_DROME Eukaryotic translation initiation factor 4E1 OS=Drosophila melanogaster OX=7227 GN=eIF4E1 PE=1 SV=1	11	6	40	10	3.45943	5.32193	-1.8625
>tr	Q8IMI7	Q8IMI7_DROME 40S ribosomal protein S7 OS=Drosophila melanogaster OX=7227 GN=RpS7 PE=1 SV=2	11	7	39	14	3.45943	5.2854	-1.82597
>sp	O97477	INO1_DROME Inositol-3-phosphate synthase OS=Drosophila melanogaster OX=7227 GN=Inos PE=1 SV=1	11	7	37	16	3.45943	5.20945	-1.75002
>sp	P41092	RL27A_DROME 60S ribosomal protein L27a OS=Drosophila melanogaster OX=7227 GN=RpL27A PE=1 SV=2	11	7	35	9	3.45943	5.12928	-1.66985
>sp	Q9VAN0	SERC_DROME Probable phosphoserine aminotransferase OS=Drosophila melanogaster OX=7227 GN=CG11899 PE=2 SV=1	11	7	35	16	3.45943	5.12928	-1.66985
>tr	A0A0B4LIJ0	A0A0B4LIJ0_DROME Regulatory particle triple-A ATPase 2, isoform B OS=Drosophila melanogaster OX=7227 GN=Rpt2 PE=3 SV=1	11	8	35	16	3.45943	5.12928	-1.66985
>sp	Q03334	RS13_DROME 40S ribosomal protein S13 OS=Drosophila melanogaster OX=7227 GN=RpS13 PE=1 SV=3	11	6	30	7	3.45943	4.90689	-1.44746
>tr	A0A126GUR6	A0A126GUR6_DROME Succinate--CoA ligase [ADP-forming] subunit beta, mitochondrial OS=Drosophila melanogaster OX=7227 GN=ScsbetaA PE=1 SV=1	11	7	30	12	3.45943	4.90689	-1.44746
>tr	Q9XZ61	Q9XZ61_DROME Ubiquitin carboxyl-terminal hydrolase OS=Drosophila melanogaster OX=7227 GN=Uch-L5 PE=1 SV=1	11	9	30	14	3.45943	4.90689	-1.44746
>sp	P07486	G3P1_DROME Glyceraldehyde-3-phosphate dehydrogenase 1 OS=Drosophila melanogaster OX=7227 GN=Gapdh1 PE=2 SV=2	11	4	28	5	3.45943	4.80735	-1.34792
>sp	Q9VNA5	PSB4_DROME Proteasome subunit beta type-4 OS=Drosophila melanogaster OX=7227 GN=Prosbeta7 PE=2 SV=1	11	7	26	9	3.45943	4.70044	-1.24101
>tr	A0A0C4FEI8	A0A0C4FEI8_DROME Granny smith, isoform F OS=Drosophila melanogaster OX=7227 GN=grsm PE=1 SV=1	11	10	25	9	3.45943	4.64386	-1.18442
>sp	Q9VBP9	NPL4_DROME Nuclear protein localization protein 4 homolog OS=Drosophila melanogaster OX=7227 GN=Npl4 PE=1 SV=3	11	8	22	13	3.45943	4.45943	-1
>tr	Q0KHZ6	Q0KHZ6_DROME Uncharacterized protein, isoform A OS=Drosophila melanogaster OX=7227 GN=CG 7834 PE=1 SV=1	11	9	21	11	3.45943	4.39232	-0.932886
>sp	P53997	SET_DROME Protein SET OS=Drosophila melanogaster OX=7227 GN=Set PE=1 SV=2	11	6	18	7	3.45943	4.16993	-0.710493
>tr	Q7JXC4	Q7JXC4_DROME CG6459 protein OS=Drosophila melanogaster OX=7227 GN=P32 PE=1 SV=1	11	6	16	6	3.45943	4	-0.540568
>tr	Q8IMK7	Q8IMK7_DROME Alphabet, isoform B OS=Drosophila melanogaster OX=7227 GN=alph PE=1 SV=1	11	8	16	7	3.45943	4	-0.540568
>tr	Q9W1L1	Q9W1L1_DROME Mitochondrial ribosomal protein L43 OS=Drosophila melanogaster OX=7227 GN=mRpL43 PE=1 SV=1	11	4	15	6	3.45943	3.90689	-0.447459
>tr	M9PG40	M9PG40_DROME Uncharacterized protein, isoform D OS=Drosophila melanogaster OX=7227 GN=CG40045 PE=1 SV=1	11	7	14	8	3.45943	3.80735	-0.347923
>sp	P23380	VATL_DROME V-type proton ATPase 16 kDa proteolipid subunit OS=Drosophila melanogaster OX=7227 GN=Vha16-1 PE=2 SV=1	11	6	1	1	3.45943	0	3.45943
>sp	Q24157	BRN_DROME Beta-1,3-galactosyltransferase brn OS=Drosophila melanogaster OX=7227 GN=brn PE=2 SV=2	11	6	1	1	3.45943	0	3.45943
>sp	Q8IQ70	MCU_DROME Calcium uniporter protein, mitochondrial OS=Drosophila melanogaster OX=7227 GN=CG18769 PE=2 SV=2	11	7	3	2	3.45943	1.58496	1.87447
>sp	Q95SK3	CK5P3_DROME CDK5RAP3-like protein OS=Drosophila melanogaster OX=7227 GN=CG30291 PE=2 SV=1	11	8	4	3	3.45943	2	1.45943
>sp	Q9V3W0	UK114_DROME RutC family protein UK114 OS=Drosophila melanogaster OX=7227 GN=UK114 PE=2 SV=1	11	7	8	5	3.45943	3	0.459432
>sp	Q9VMX0	RM28_DROME 39S ribosomal protein L28, mitochondrial OS=Drosophila melanogaster OX=7227 GN=mRpL28 PE=2 SV=1	11	7	10	6	3.45943	3.32193	0.137504
>sp	Q9VVH3	MIC13_DROME MICOS complex subunit MIC13 homolog QIL1 OS=Drosophila melanogaster OX=7227 GN=QIL1 PE=2 SV=1	11	6	1	1	3.45943	0	3.45943
>tr	M9PFY2	M9PFY2_DROME Uncharacterized protein, isoform C OS=Drosophila melanogaster OX=7227 GN=CG6479 PE=1 SV=1	11	7	2	2	3.45943	1	2.45943
>tr	Q7PLT4	Q7PLT4_DROME Translocase of the inner mitochondrial membrane 17b, isoform A OS=Drosophila melanogaster OX=7227 GN=Tim17b PE=1 SV=1	11	4	2	1	3.45943	1	2.45943
>tr	Q9V9S0	Q9V9S0_DROME FI04419p OS=Drosophila melanogaster OX=7227 GN=Lamp1 PE=1 SV=3	11	5	3	2	3.45943	1.58496	1.87447
>tr	Q9VX83	Q9VX83_DROME Amino acid transmembrane transporter OS=Drosophila melanogaster OX=7227 GN=CT15971 PE=2 SV=2	11	6	2	2	3.45943	1	2.45943
>tr	X2J9U5	X2J9U5_DROME Non-lysosomal glucosylceramidase OS=Drosophila melanogaster OX=7227 GN=CG33090 PE=3 SV=1	11	9	2	2	3.45943	1	2.45943
>tr	Q9W2U8	Q9W2U8_DROME Neb-cGP, isoform A OS=Drosophila melanogaster OX=7227 GN=Neb-cGP PE=1 SV=1	11	4	1	1	3.45943	0	3.45943
>tr	Q9Y171	Q9Y171_DROME BcDNA.GH02220 OS=Drosophila melanogaster OX=7227 GN=BcDNA.GH02220 PE=2 SV=1	11	7	1	1	3.45943	0	3.45943
>sp	P07207	NOTCH_DROME Neurogenic locus Notch protein OS=Drosophila melanogaster OX=7227 GN=N PE=1 SV=3	11	9	1	1	3.45943	0	3.45943
>sp	Q0KHY3	MESH_DROME Protein mesh OS=Drosophila melanogaster OX=7227 GN=mesh PE=1 SV=2	11	7	1	1	3.45943	0	3.45943
>sp	Q9VTK2	POMT1_DROME Protein O-mannosyltransferase 1 OS=Drosophila melanogaster OX=7227 GN=rt PE=2 SV=2	11	9	1	1	3.45943	0	3.45943
>tr	A1Z729	A1Z729_DROME CG2064 OS=Drosophila melanogaster OX=7227 GN=CG2064 PE=1 SV=1	11	10	1	1	3.45943	0	3.45943
>tr	H1UUB1	H1UUB1_DROME GEO12465p1 OS=Drosophila melanogaster OX=7227 GN=Syb PE=1 SV=1	11	4	1	1	3.45943	0	3.45943
>tr	M9NEV7	M9NEV7_DROME Uncharacterized protein, isoform B OS=Drosophila melanogaster OX=7227 GN=CG9336 PE=1 SV=1	11	4	1	1	3.45943	0	3.45943
>tr	M9PH44	M9PH44_DROME Prominin-like, isoform E OS=Drosophila melanogaster OX=7227 GN=prominin-like PE=1 SV=1	11	9	1	1	3.45943	0	3.45943
>tr	O97418	O97418_DROME EG:152A3.7 protein OS=Drosophila melanogaster OX=7227 GN=ND-B14.5A PE=1 SV=1	11	4	1	1	3.45943	0	3.45943
>tr	Q8I930	Q8I930_DROME GH14147p OS=Drosophila melanogaster OX=7227 GN=hoe1 PE=1 SV=1	11	8	1	1	3.45943	0	3.45943
>tr	Q8MRN5	Q8MRN5_DROME Aminopeptidase OS=Drosophila melanogaster OX=7227 GN=CG5839 PE=1 SV=1	11	10	1	1	3.45943	0	3.45943
>tr	Q960U8	Q960U8_DROME O-acyltransferase OS=Drosophila melanogaster OX=7227 GN=mdy PE=2 SV=1	11	5	1	1	3.45943	0	3.45943
>tr	Q962I2	Q962I2_DROME RAL2 OS=Drosophila melanogaster OX=7227 GN=Rala PE=1 SV=1	11	6	1	1	3.45943	0	3.45943
>tr	Q9VAQ8	Q9VAQ8_DROME Beta4GalNAcTB OS=Drosophila melanogaster OX=7227 GN=beta4GalNAcTB PE=2 SV=1	11	6	1	1	3.45943	0	3.45943
>tr	Q9VH02	Q9VH02_DROME LD30822p OS=Drosophila melanogaster OX=7227 GN=Dmel\CG6293 PE=1 SV=1	11	5	1	1	3.45943	0	3.45943
>tr	Q9VHG4	Q9VHG4_DROME LD30634p OS=Drosophila melanogaster OX=7227 GN=ATP6AP2 PE=1 SV=1	11	4	1	1	3.45943	0	3.45943
>tr	Q9VIG0	Q9VIG0_DROME Uncharacterized protein OS=Drosophila melanogaster OX=7227 GN=CG9257 PE=1 SV=1	11	7	1	1	3.45943	0	3.45943
>tr	Q9VNQ3	Q9VNQ3_DROME ER membrane protein complex subunit 4 OS=Drosophila melanogaster OX=7227 GN=BcDNA:LD31024 PE=1 SV=1	11	6	1	1	3.45943	0	3.45943
>tr	Q9VP06	Q9VP06_DROME HL02815p OS=Drosophila melanogaster OX=7227 GN=Alg11 PE=1 SV=2	11	8	1	1	3.45943	0	3.45943
>tr	Q9W4A0	Q9W4A0_DROME GH11193p OS=Drosophila melanogaster OX=7227 GN=Rab18 PE=1 SV=1	11	8	1	1	3.45943	0	3.45943
>tr	Q9W4P0	Q9W4P0_DROME LD22456p OS=Drosophila melanogaster OX=7227 GN=Dmel\CG2938 PE=2 SV=1	11	8	1	1	3.45943	0	3.45943
>tr	Q9W4W8	Q9W4W8_DROME Uncharacterized protein, isoform A OS=Drosophila melanogaster OX=7227 GN=Dm100G10.aj PE=1 SV=1	11	8	1	1	3.45943	0	3.45943
>sp	P20477	GLNA1_DROME Glutamine synthetase 1, mitochondrial OS=Drosophila melanogaster OX=7227 GN=Gs1 PE=2 SV=3	10	6	45	17	3.32193	5.49185	-2.16993
>sp	Q07152	IMDH_DROME Inosine-5'-monophosphate dehydrogenase OS=Drosophila melanogaster OX=7227 GN=ras PE=1 SV=1	10	8	43	19	3.32193	5.42626	-2.10434
>tr	M9PB90	M9PB90_DROME Cullin-associated and neddylation-dissociated 1, isoform B OS=Drosophila melanogaster OX=7227 GN=Cand1 PE=1 SV=1	10	8	37	21	3.32193	5.20945	-1.88753
>sp	Q9V5C6	PSA3_DROME Proteasome subunit alpha type-3 OS=Drosophila melanogaster OX=7227 GN=Prosalpha7 PE=1 SV=1	10	7	33	12	3.32193	5.04439	-1.72247
>sp	Q27268	DX39B_DROME ATP-dependent RNA helicase WM6 OS=Drosophila melanogaster OX=7227 GN=Hel25E PE=1 SV=1	10	9	30	11	3.32193	4.90689	-1.58496
>sp	Q9V429	THIO2_DROME Thioredoxin-2 OS=Drosophila melanogaster OX=7227 GN=Trx-2 PE=1 SV=3	10	6	29	4	3.32193	4.85798	-1.53605
>tr	A0A0B4KGP8	A0A0B4KGP8_DROME Eukaryotic translation initiation factor 2 subunit gamma, isoform D OS=Drosophila melanogaster OX=7227 GN=eIF2gamma PE=4 SV=1	10	9	29	12	3.32193	4.85798	-1.53605
>tr	M9PFR8	M9PFR8_DROME Uncharacterized protein, isoform B OS=Drosophila melanogaster OX=7227 GN=CG32164 PE=4 SV=1	10	9	27	18	3.32193	4.75489	-1.43296
>sp	P41572	6PGD_DROME 6-phosphogluconate dehydrogenase, decarboxylating OS=Drosophila melanogaster OX=7227 GN=Pgd PE=2 SV=1	10	8	24	9	3.32193	4.58496	-1.26303
>sp	P98159	NUDEL_DROME Serine protease nudel OS=Drosophila melanogaster OX=7227 GN=ndl PE=1 SV=2	10	10	22	14	3.32193	4.45943	-1.1375
>tr	Q9V405	Q9V405_DROME 26S proteasome regulatory complex subunit p48A OS=Drosophila melanogaster OX=7227 GN=Rpt3 PE=1 SV=1	10	8	22	12	3.32193	4.45943	-1.1375
>tr	A0A0B4KFH4	A0A0B4KFH4_DROME Regulatory particle non-ATPase 8, isoform B OS=Drosophila melanogaster OX=7227 GN=Rpn8 PE=4 SV=1	10	7	21	9	3.32193	4.39232	-1.07039
>tr	A1ZB71	A1ZB71_DROME Glutathione S transferase E6 OS=Drosophila melanogaster OX=7227 GN=GstE6 PE=1 SV=1	10	8	19	8	3.32193	4.24793	-0.925999
>sp	P45437	COPB_DROME Coatomer subunit beta OS=Drosophila melanogaster OX=7227 GN=betaCOP PE=2 SV=2	10	8	18	13	3.32193	4.16993	-0.847997
>sp	Q05344	SSRP1_DROME FACT complex subunit Ssrp1 OS=Drosophila melanogaster OX=7227 GN=Ssrp PE=1 SV=2	10	7	18	13	3.32193	4.16993	-0.847997
>sp	Q9VJG0	XPP_DROME Xaa-Pro aminopeptidase ApepP OS=Drosophila melanogaster OX=7227 GN=ApepP PE=1 SV=1	10	8	16	10	3.32193	4	-0.678072
>tr	Q9VXP3	Q9VXP3_DROME GH05406p OS=Drosophila melanogaster OX=7227 GN=mRpS30 PE=1 SV=1	10	8	15	12	3.32193	3.90689	-0.584963
>sp	P54622	SSBP_DROME Single-stranded DNA-binding protein, mitochondrial OS=Drosophila melanogaster OX=7227 GN=mtSSB PE=1 SV=2	10	6	12	4	3.32193	3.58496	-0.263034
>tr	A0A0B4KH25	A0A0B4KH25_DROME Histone H2A OS=Drosophila melanogaster OX=7227 GN=His2Av PE=3 SV=1	10	4	12	6	3.32193	3.58496	-0.263034
>tr	Q8I725	Q8I725_DROME Uncharacterized protein OS=Drosophila melanogaster OX=7227 GN=CG1236 PE=1 SV=2	10	8	12	8	3.32193	3.58496	-0.263034
>tr	Q8IQZ7	Q8IQZ7_DROME FI19014p1 OS=Drosophila melanogaster OX=7227 GN=Fim PE=1 SV=1	10	9	12	8	3.32193	3.58496	-0.263034
>sp	P22464	ANXB9_DROME Annexin B9 OS=Drosophila melanogaster OX=7227 GN=AnxB9 PE=2 SV=2	10	9	11	9	3.32193	3.45943	-0.137504
>sp	P17336	CATA_DROME Catalase OS=Drosophila melanogaster OX=7227 GN=Cat PE=1 SV=2	10	7	5	4	3.32193	2.32193	1
>sp	P84040	H4_DROME Histone H4 OS=Drosophila melanogaster OX=7227 GN=His4 PE=1 SV=2	10	4	9	5	3.32193	3.16993	0.152003
>sp	Q95T12	FLOWR_DROME Calcium channel flower OS=Drosophila melanogaster OX=7227 GN=fwe PE=1 SV=1	10	5	2	1	3.32193	1	2.32193
>tr	A0A0B4K6K7	A0A0B4K6K7_DROME UFM1 specific ligase 1, isoform C OS=Drosophila melanogaster OX=7227 GN=Ufl1 PE=4 SV=1	10	8	4	3	3.32193	2	1.32193
>tr	O96692	O96692_DROME RE63021p OS=Drosophila melanogaster OX=7227 GN=Rap2l PE=1 SV=1	10	5	2	2	3.32193	1	2.32193
>tr	Q0E8X7	Q0E8X7_DROME Uncharacterized protein, isoform A OS=Drosophila melanogaster OX=7227 GN=roh PE=1 SV=1	10	4	6	2	3.32193	2.58496	0.736966
>tr	Q500Y7	Q500Y7_DROME GEO11443p1 OS=Drosophila melanogaster OX=7227 GN=UQCR-6.4 PE=2 SV=1	10	3	2	1	3.32193	1	2.32193
>tr	Q7JZI2	Q7JZI2_DROME Tetraspanin OS=Drosophila melanogaster OX=7227 GN=Tsp74F PE=2 SV=1	10	5	3	3	3.32193	1.58496	1.73697
>tr	Q8SZU0	Q8SZU0_DROME GH13879p OS=Drosophila melanogaster OX=7227 GN=Dmel\CG9331 PE=1 SV=1	10	7	10	8	3.32193	3.32193	0
>tr	Q7K519	Q7K519_DROME GH16429p OS=Drosophila melanogaster OX=7227 GN=RagC-D PE=1 SV=1	10	8	4	4	3.32193	2	1.32193
>tr	Q7KY04	Q7KY04_DROME Rab4 protein OS=Drosophila melanogaster OX=7227 GN=Rab4 PE=1 SV=1	10	7	4	4	3.32193	2	1.32193
>tr	Q9VM22	Q9VM22_DROME LD15196p OS=Drosophila melanogaster OX=7227 GN=Dmel\CG5149 PE=1 SV=1	10	8	3	3	3.32193	1.58496	1.73697
>tr	Q9VPJ9	Q9VPJ9_DROME Uncharacterized protein, isoform B OS=Drosophila melanogaster OX=7227 GN=BEST:CK02656 PE=1 SV=2	10	8	3	3	3.32193	1.58496	1.73697
>tr	Q9W0U6	Q9W0U6_DROME Uncharacterized protein OS=Drosophila melanogaster OX=7227 GN=CG7049 PE=1 SV=1	10	8	3	3	3.32193	1.58496	1.73697
>tr	Q9W1H1	Q9W1H1_DROME CG5339 OS=Drosophila melanogaster OX=7227 GN=CG5339 PE=2 SV=1	10	8	3	2	3.32193	1.58496	1.73697
>tr	X2JCC5	X2JCC5_DROME Ankyrin repeat and LEM domain containing 2, isoform G OS=Drosophila melanogaster OX=7227 GN=Ankle2 PE=1 SV=1	10	8	3	3	3.32193	1.58496	1.73697
>tr	X2JFD6	X2JFD6_DROME Peroxisomal multifunctional enzyme type 2, isoform B OS=Drosophila melanogaster OX=7227 GN=Mfe2 PE=4 SV=1	10	10	2	2	3.32193	1	2.32193
>tr	Q9V3E5	Q9V3E5_DROME Tetraspanin OS=Drosophila melanogaster OX=7227 GN=Tsp66E PE=2 SV=1	10	4	1	1	3.32193	0	3.32193
>tr	Q9VBZ8	Q9VBZ8_DROME Uncharacterized protein OS=Drosophila melanogaster OX=7227 GN=CG11781 PE=1 SV=1	10	4	1	1	3.32193	0	3.32193
>sp	Q9V576	WUN_DROME Putative phosphatidate phosphatase OS=Drosophila melanogaster OX=7227 GN=wun PE=1 SV=2	10	4	1	1	3.32193	0	3.32193
>sp	Q9VAP3	CTLH2_DROME CTL-like protein 2 OS=Drosophila melanogaster OX=7227 GN=CG11880 PE=3 SV=1	10	7	1	1	3.32193	0	3.32193
>sp	Q9VED0	TAPT1_DROME Protein TAPT1 homolog OS=Drosophila melanogaster OX=7227 GN=CG7218 PE=2 SV=2	10	6	1	1	3.32193	0	3.32193
>sp	Q9VHB6	MTX1_DROME Metaxin-1 homolog OS=Drosophila melanogaster OX=7227 GN=CG9393 PE=1 SV=1	10	6	1	1	3.32193	0	3.32193
>sp	Q9VZS6	NSMA_DROME Putative neutral sphingomyelinase OS=Drosophila melanogaster OX=7227 GN=CG12034 PE=2 SV=2	10	5	1	1	3.32193	0	3.32193
>tr	A0A0B4LF14	A0A0B4LF14_DROME Peptidyl-alpha-hydroxyglycine-alpha-amidating lyase 1, isoform C OS=Drosophila melanogaster OX=7227 GN=Pal1 PE=1 SV=1	10	7	1	1	3.32193	0	3.32193
>tr	A1Z936	A1Z936_DROME FI18626p1 OS=Drosophila melanogaster OX=7227 GN=ZnT49B PE=1 SV=1	10	8	1	1	3.32193	0	3.32193
>tr	A1ZBH2	A1ZBH2_DROME Uncharacterized protein, isoform A OS=Drosophila melanogaster OX=7227 GN=CG15111 PE=1 SV=1	10	8	1	1	3.32193	0	3.32193
>tr	A4V0S1	A4V0S1_DROME Syntaxin 5, isoform B OS=Drosophila melanogaster OX=7227 GN=Syx5 PE=1 SV=1	10	5	1	1	3.32193	0	3.32193
>tr	A8JR46	A8JR46_DROME Inositol-requiring enzyme-1 OS=Drosophila melanogaster OX=7227 GN=Ire1 PE=4 SV=1	10	8	1	1	3.32193	0	3.32193
>tr	J7K3P9	J7K3P9_DROME AQP7777 transcript variant D OS=Drosophila melanogaster OX=7227 GN=Prip PE=1 SV=1	10	4	1	1	3.32193	0	3.32193
>tr	M9PEW1	M9PEW1_DROME Uncharacterized protein, isoform E OS=Drosophila melanogaster OX=7227 GN=CG18815 PE=1 SV=1	10	6	1	1	3.32193	0	3.32193
>tr	O15971	O15971_DROME LD39986p OS=Drosophila melanogaster OX=7227 GN=Rab10 PE=1 SV=1	10	4	1	1	3.32193	0	3.32193
>tr	Q7KK97	Q7KK97_DROME LD44652p OS=Drosophila melanogaster OX=7227 GN=sut1 PE=1 SV=1	10	5	1	1	3.32193	0	3.32193
>tr	Q8T481	Q8T481_DROME AT11343p OS=Drosophila melanogaster OX=7227 GN=BcDNA:AT11343 PE=1 SV=1	10	6	1	1	3.32193	0	3.32193
>tr	Q95T98	Q95T98_DROME Elongation of very long chain fatty acids protein OS=Drosophila melanogaster OX=7227 GN=CG9798 PE=2 SV=1	10	5	1	1	3.32193	0	3.32193
>tr	Q9VB96	Q9VB96_DROME Uncharacterized protein, isoform A OS=Drosophila melanogaster OX=7227 GN=CG31075 PE=1 SV=2	10	7	1	1	3.32193	0	3.32193
>tr	Q9VCI4	Q9VCI4_DROME LD32918p OS=Drosophila melanogaster OX=7227 GN=Dmel\CG10217 PE=2 SV=2	10	8	1	1	3.32193	0	3.32193
>tr	Q9VMQ6	Q9VMQ6_DROME RE57459p OS=Drosophila melanogaster OX=7227 GN=CG6922 PE=2 SV=2	10	4	1	1	3.32193	0	3.32193
>tr	Q9VNW8	Q9VNW8_DROME FI24011p1 OS=Drosophila melanogaster OX=7227 GN=CG7458-RA PE=2 SV=3	10	8	1	1	3.32193	0	3.32193
>tr	Q9VRU2	Q9VRU2_DROME LD30746p OS=Drosophila melanogaster OX=7227 GN=loj PE=1 SV=2	10	5	1	1	3.32193	0	3.32193
>tr	Q9VSW1	Q9VSW1_DROME UTP--glucose-1-phosphate uridylyltransferase OS=Drosophila melanogaster OX=7227 GN=UGP PE=1 SV=2	10	9	1	1	3.32193	0	3.32193
>tr	Q9VXD6	Q9VXD6_DROME LD39612p OS=Drosophila melanogaster OX=7227 GN=Dmel\CG9723 PE=2 SV=1	10	3	1	1	3.32193	0	3.32193
>sp	Q24492	RFA1_DROME Replication protein A 70 kDa DNA-binding subunit OS=Drosophila melanogaster OX=7227 GN=RpA-70 PE=1 SV=1	9	8	50	23	3.16993	5.64386	-2.47393
>tr	X2JFR6	X2JFR6_DROME Eukaryotic translation initiation factor 2 subunit alpha, isoform B OS=Drosophila melanogaster OX=7227 GN=eIF2alpha PE=4 SV=1	9	8	45	17	3.16993	5.49185	-2.32193
>tr	Q9VGP4	Q9VGP4_DROME LP08082p OS=Drosophila melanogaster OX=7227 GN=Ranbp9 PE=1 SV=1	9	7	39	19	3.16993	5.2854	-2.11548
>sp	Q9XYU0	MCM7_DROME DNA replication licensing factor Mcm7 OS=Drosophila melanogaster OX=7227 GN=Mcm7 PE=1 SV=1	9	9	37	21	3.16993	5.20945	-2.03953
>tr	X2JKH9	X2JKH9_DROME Uncharacterized protein, isoform F OS=Drosophila melanogaster OX=7227 GN=CG8184 PE=1 SV=1	9	4	34	24	3.16993	5.08746	-1.91754
>tr	A1Z992	A1Z992_DROME 1,4-Alpha-Glucan branching enzyme OS=Drosophila melanogaster OX=7227 GN=AGBE PE=1 SV=1	9	7	33	20	3.16993	5.04439	-1.87447
>sp	Q9V597	RL31_DROME 60S ribosomal protein L31 OS=Drosophila melanogaster OX=7227 GN=RpL31 PE=1 SV=1	9	1	32	4	3.16993	5	-1.83007
>tr	Q9VVU1	Q9VVU1_DROME FI09602p OS=Drosophila melanogaster OX=7227 GN=CG 3902 PE=1 SV=1	9	6	26	11	3.16993	4.70044	-1.53051
>tr	X2JEX7	X2JEX7_DROME Ubiquitin-specific protease 7, isoform C OS=Drosophila melanogaster OX=7227 GN=Usp7 PE=3 SV=1	9	8	26	22	3.16993	4.70044	-1.53051
>sp	P48159	RL23_DROME 60S ribosomal protein L23 OS=Drosophila melanogaster OX=7227 GN=RpL23 PE=1 SV=2	9	6	25	9	3.16993	4.64386	-1.47393
>sp	Q9V677	ECM29_DROME Proteasome-associated protein ECM29 homolog OS=Drosophila melanogaster OX=7227 GN=CG8858 PE=1 SV=1	9	7	25	19	3.16993	4.64386	-1.47393
>tr	Q7KUA4	Q7KUA4_DROME LD22577p OS=Drosophila melanogaster OX=7227 GN=Uba2 PE=1 SV=1	9	7	25	13	3.16993	4.64386	-1.47393
>tr	Q9VAC1	Q9VAC1_DROME GM14349p OS=Drosophila melanogaster OX=7227 GN=BEST:GH02390 PE=1 SV=1	9	7	25	12	3.16993	4.64386	-1.47393
>tr	Q7KMP8	Q7KMP8_DROME 26S proteasome regulatory complex subunit p39A OS=Drosophila melanogaster OX=7227 GN=Rpn9 PE=1 SV=1	9	7	23	13	3.16993	4.52356	-1.35364
>sp	P08181	CSK2A_DROME Casein kinase II subunit alpha OS=Drosophila melanogaster OX=7227 GN=CkIIalpha PE=1 SV=2	9	8	22	11	3.16993	4.45943	-1.28951
>tr	Q9VF51	Q9VF51_DROME Aldehyde oxidase 3, isoform A OS=Drosophila melanogaster OX=7227 GN=AOX3 PE=1 SV=1	9	9	21	17	3.16993	4.39232	-1.22239
>sp	P52486	UBCD4_DROME Ubiquitin-conjugating enzyme E2-22 kDa OS=Drosophila melanogaster OX=7227 GN=Ubc4 PE=1 SV=2	9	6	20	7	3.16993	4.32193	-1.152
>sp	P26686	SRR55_DROME Serine-arginine protein 55 OS=Drosophila melanogaster OX=7227 GN=B52 PE=1 SV=4	9	8	17	8	3.16993	4.08746	-0.917538
>tr	A0A0B4LH53	A0A0B4LH53_DROME N-ethylmaleimide-sensitive factor 2, isoform B OS=Drosophila melanogaster OX=7227 GN=Nsf2 PE=4 SV=1	9	8	16	11	3.16993	4	-0.830075
>tr	O97102	O97102_DROME Small ubiquitin-related modifier OS=Drosophila melanogaster OX=7227 GN=smt3 PE=1 SV=1	9	6	12	4	3.16993	3.58496	-0.415037
>tr	Q9VBI2	Q9VBI2_DROME UMP-CMP kinase OS=Drosophila melanogaster OX=7227 GN=Dak1 PE=1 SV=1	9	5	12	7	3.16993	3.58496	-0.415037
>sp	Q9VH69	RS29_DROME 40S ribosomal protein S29 OS=Drosophila melanogaster OX=7227 GN=RpS29 PE=1 SV=1	9	4	11	4	3.16993	3.45943	-0.289507
>tr	A0A0B4KGT8	A0A0B4KGT8_DROME Cheerio, isoform M OS=Drosophila melanogaster OX=7227 GN=cher PE=1 SV=1	9	9	11	10	3.16993	3.45943	-0.289507
>tr	Q8SX57	Q8SX57_DROME LD44221p OS=Drosophila melanogaster OX=7227 GN=CG11005 PE=1 SV=1	9	5	11	7	3.16993	3.45943	-0.289507
>sp	Q27333	NT56_DROME Lethal(2)neighbour of tid protein OS=Drosophila melanogaster OX=7227 GN=l(2)not PE=1 SV=1	9	6	4	3	3.16993	2	1.16993
>sp	Q7K1V5	JAGN_DROME Protein jagunal OS=Drosophila melanogaster OX=7227 GN=jagn PE=1 SV=1	9	3	1	1	3.16993	0	3.16993
>sp	Q9V3D2	HEM6_DROME Oxygen-dependent coproporphyrinogen-III oxidase OS=Drosophila melanogaster OX=7227 GN=Coprox PE=2 SV=1	9	8	3	3	3.16993	1.58496	1.58496
>sp	Q9V9J3	SRC42_DROME Tyrosine-protein kinase Src42A OS=Drosophila melanogaster OX=7227 GN=Src42A PE=1 SV=1	9	9	1	1	3.16993	0	3.16993
>sp	Q9VE50	GOSR1_DROME Golgi SNAP receptor complex member 1 OS=Drosophila melanogaster OX=7227 GN=Gos28 PE=2 SV=1	9	5	1	1	3.16993	0	3.16993
>sp	Q9VND8	RHEB_DROME GTP-binding protein Rheb homolog OS=Drosophila melanogaster OX=7227 GN=Rheb PE=1 SV=1	9	5	5	4	3.16993	2.32193	0.847997
>sp	Q9XYN7	PSB3_DROME Proteasome subunit beta type-3 OS=Drosophila melanogaster OX=7227 GN=Prosbeta3 PE=1 SV=1	9	4	6	4	3.16993	2.58496	0.584963
>tr	A1Z8W9	A1Z8W9_DROME Gartenzwerg, isoform A OS=Drosophila melanogaster OX=7227 GN=garz PE=1 SV=1	9	6	3	3	3.16993	1.58496	1.58496
>tr	A8DQW8	A8DQW8_DROME Closca OS=Drosophila melanogaster OX=7227 GN=clos PE=4 SV=3	9	9	7	7	3.16993	2.80735	0.36257
>tr	M9PEX7	M9PEX7_DROME Uncharacterized protein, isoform B OS=Drosophila melanogaster OX=7227 GN=CG3408 PE=1 SV=1	9	6	1	1	3.16993	0	3.16993
>tr	Q7K332	Q7K332_DROME GH17623p OS=Drosophila melanogaster OX=7227 GN=CG3364 PE=2 SV=1	9	7	4	4	3.16993	2	1.16993
>tr	Q8IPK9	Q8IPK9_DROME Receptor protein serine/threonine kinase OS=Drosophila melanogaster OX=7227 GN=tkv PE=3 SV=1	9	6	2	2	3.16993	1	2.16993
>tr	Q9VGW9	Q9VGW9_DROME LD25118p OS=Drosophila melanogaster OX=7227 GN=mRpL37 PE=1 SV=3	9	7	7	6	3.16993	2.80735	0.36257
>tr	Q9VJD0	Q9VJD0_DROME Mitochondrial inner membrane protease ATP23 OS=Drosophila melanogaster OX=7227 GN=Dmel\CG5131 PE=1 SV=2	9	8	3	2	3.16993	1.58496	1.58496
>tr	Q9VXZ0	Q9VXZ0_DROME GEO07190p1 OS=Drosophila melanogaster OX=7227 GN=ND-B18 PE=1 SV=1	9	4	2	2	3.16993	1	2.16993
>tr	Q9VZ34	Q9VZ34_DROME RH72958p OS=Drosophila melanogaster OX=7227 GN=Dmel\CG2076 PE=1 SV=1	9	4	2	2	3.16993	1	2.16993
>tr	Q9W028	Q9W028_DROME IP19120p OS=Drosophila melanogaster OX=7227 GN=yellow-g2 PE=1 SV=1	9	8	2	2	3.16993	1	2.16993
>tr	X2J7M7	X2J7M7_DROME Uncharacterized protein, isoform E OS=Drosophila melanogaster OX=7227 GN=CG4658 PE=1 SV=1	9	7	2	1	3.16993	1	2.16993
>tr	X2JB52	X2JB52_DROME Purple acid phosphatase OS=Drosophila melanogaster OX=7227 GN=CG1637 PE=1 SV=1	9	6	2	2	3.16993	1	2.16993
>tr	Q9VHJ4	Q9VHJ4_DROME GH04846p OS=Drosophila melanogaster OX=7227 GN=RagA-B PE=1 SV=1	9	5	1	1	3.16993	0	3.16993
>tr	Q9VMX4	Q9VMX4_DROME AT19154p OS=Drosophila melanogaster OX=7227 GN=Scox PE=1 SV=1	9	6	1	1	3.16993	0	3.16993
>sp	B7Z031	PESTE_DROME Protein peste OS=Drosophila melanogaster OX=7227 GN=pes PE=2 SV=1	9	6	1	1	3.16993	0	3.16993
>sp	O61491	FLOT1_DROME Flotillin-1 OS=Drosophila melanogaster OX=7227 GN=Flo1 PE=2 SV=1	9	8	1	1	3.16993	0	3.16993
>sp	O97422	B3GI_DROME Galactosylgalactosylxylosylprotein 3-beta-glucuronosyltransferase I OS=Drosophila melanogaster OX=7227 GN=GlcAT-I PE=2 SV=2	9	6	1	1	3.16993	0	3.16993
>sp	P10041	DL_DROME Neurogenic locus protein delta OS=Drosophila melanogaster OX=7227 GN=Dl PE=1 SV=2	9	6	1	1	3.16993	0	3.16993
>sp	P35992	PTP10_DROME Tyrosine-protein phosphatase 10D OS=Drosophila melanogaster OX=7227 GN=Ptp10D PE=1 SV=4	9	7	1	1	3.16993	0	3.16993
>sp	P49858	CNI_DROME Protein cornichon OS=Drosophila melanogaster OX=7227 GN=cni PE=1 SV=1	9	3	1	1	3.16993	0	3.16993
>sp	Q0KHU5	PCAT_DROME Lysophosphatidylcholine acyltransferase OS=Drosophila melanogaster OX=7227 GN=LPCAT PE=2 SV=1	9	7	1	1	3.16993	0	3.16993
>sp	Q7JW12	TMX2_DROME Thioredoxin-related transmembrane protein 2 homolog OS=Drosophila melanogaster OX=7227 GN=CG11007 PE=2 SV=1	9	7	1	1	3.16993	0	3.16993
>sp	Q8IQ56	TMM11_DROME Transmembrane protein 11 homolog, mitochondrial OS=Drosophila melanogaster OX=7227 GN=Pmi PE=1 SV=3	9	6	1	1	3.16993	0	3.16993
>sp	Q9U6M0	ECSIT_DROME Evolutionarily conserved signaling intermediate in Toll pathway, mitochondrial OS=Drosophila melanogaster OX=7227 GN=ECSIT PE=1 SV=2	9	3	1	1	3.16993	0	3.16993
>sp	Q9VLR9	MPPE1_DROME Metallophosphoesterase 1 homolog OS=Drosophila melanogaster OX=7227 GN=PGAP5 PE=2 SV=4	9	6	1	1	3.16993	0	3.16993
>sp	Q9VSB9	TMM43_DROME Transmembrane protein 43 homolog OS=Drosophila melanogaster OX=7227 GN=CG8111 PE=2 SV=1	9	5	1	1	3.16993	0	3.16993
>sp	Q9VV72	MINP1_DROME Multiple inositol polyphosphate phosphatase 1 OS=Drosophila melanogaster OX=7227 GN=Mipp1 PE=1 SV=2	9	8	1	1	3.16993	0	3.16993
>sp	Q9VWE0	DOME_DROME Cytokine receptor OS=Drosophila melanogaster OX=7227 GN=dome PE=1 SV=1	9	8	1	1	3.16993	0	3.16993
>sp	Q9VZM5	PIGB_DROME GPI mannosyltransferase 3 OS=Drosophila melanogaster OX=7227 GN=PIG-B PE=2 SV=2	9	6	1	1	3.16993	0	3.16993
>tr	A0A0B4LET2	A0A0B4LET2_DROME Cyp6u1, isoform B OS=Drosophila melanogaster OX=7227 GN=Cyp6u1 PE=3 SV=1	9	6	1	1	3.16993	0	3.16993
>tr	A0A0B4LF89	A0A0B4LF89_DROME Beta-hexosaminidase OS=Drosophila melanogaster OX=7227 GN=fdl PE=1 SV=1	9	7	1	1	3.16993	0	3.16993
>tr	A1Z7C4	A1Z7C4_DROME LDL receptor protein 1, isoform G OS=Drosophila melanogaster OX=7227 GN=LRP1 PE=1 SV=2	9	8	1	1	3.16993	0	3.16993
>tr	A1ZBL2	A1ZBL2_DROME CG7744 OS=Drosophila melanogaster OX=7227 GN=CG7744-RA PE=1 SV=1	9	7	1	1	3.16993	0	3.16993
>tr	A4V2I0	A4V2I0_DROME Amalgam, isoform C OS=Drosophila melanogaster OX=7227 GN=Ama PE=1 SV=1	9	5	1	1	3.16993	0	3.16993
>tr	A8DYJ3	A8DYJ3_DROME Calpain-A, isoform C OS=Drosophila melanogaster OX=7227 GN=CalpA PE=1 SV=1	9	7	1	1	3.16993	0	3.16993
>tr	B7YZM7	B7YZM7_DROME Uncharacterized protein, isoform L OS=Drosophila melanogaster OX=7227 GN=CG42672 PE=1 SV=1	9	7	1	1	3.16993	0	3.16993
>tr	E1JHC8	E1JHC8_DROME Galactosylgalactosylxylosylprotein 3-beta-glucuronosyltransferase OS=Drosophila melanogaster OX=7227 GN=GlcAT-S PE=2 SV=1	9	5	1	1	3.16993	0	3.16993
>tr	L0MLL1	L0MLL1_DROME Cation-transporting ATPase OS=Drosophila melanogaster OX=7227 GN=anne PE=3 SV=1	9	8	1	1	3.16993	0	3.16993
>tr	M9PB53	M9PB53_DROME Sodium/hydrogen exchanger OS=Drosophila melanogaster OX=7227 GN=Nhe3 PE=3 SV=1	9	4	1	1	3.16993	0	3.16993
>tr	M9PFD0	M9PFD0_DROME Uncharacterized protein, isoform C OS=Drosophila melanogaster OX=7227 GN=ABCA PE=4 SV=1	9	8	1	1	3.16993	0	3.16993
>tr	M9PFY9	M9PFY9_DROME Nedd4, isoform M OS=Drosophila melanogaster OX=7227 GN=Nedd4 PE=1 SV=1	9	5	1	1	3.16993	0	3.16993
>tr	Q6IDF5	Q6IDF5_DROME NADH dehydrogenase (Ubiquinone) B15 subunit OS=Drosophila melanogaster OX=7227 GN=ND-B15 PE=1 SV=1	9	2	1	1	3.16993	0	3.16993
>tr	Q6NN55	Q6NN55_DROME Oysgedart, isoform A OS=Drosophila melanogaster OX=7227 GN=oys PE=2 SV=1	9	5	1	1	3.16993	0	3.16993
>tr	Q7JZ56	Q7JZ56_DROME Metallo endopeptidase OS=Drosophila melanogaster OX=7227 GN=S2P PE=2 SV=1	9	4	1	1	3.16993	0	3.16993
>tr	Q7K0S1	Q7K0S1_DROME LD39211p OS=Drosophila melanogaster OX=7227 GN=CG14764 PE=2 SV=1	9	5	1	1	3.16993	0	3.16993
>tr	Q7K0W1	Q7K0W1_DROME CG8531 OS=Drosophila melanogaster OX=7227 GN=CG8531 PE=1 SV=1	9	8	1	1	3.16993	0	3.16993
>tr	Q95SH7	Q95SH7_DROME GH26007p OS=Drosophila melanogaster OX=7227 GN=Dmel\CG14969 PE=1 SV=1	9	5	1	1	3.16993	0	3.16993
>tr	Q95U32	Q95U32_DROME GH11867p OS=Drosophila melanogaster OX=7227 GN=Rpb7 PE=2 SV=1	9	6	1	1	3.16993	0	3.16993
>tr	Q9V3V2	Q9V3V2_DROME Peptidylprolyl isomerase OS=Drosophila melanogaster OX=7227 GN=Fkbp14 PE=1 SV=1	9	5	1	1	3.16993	0	3.16993
>tr	Q9V9T9	Q9V9T9_DROME Beta-glucuronidase OS=Drosophila melanogaster OX=7227 GN=betaGlu PE=1 SV=1	9	8	1	1	3.16993	0	3.16993
>tr	Q9VKZ9	Q9VKZ9_DROME FI06463p OS=Drosophila melanogaster OX=7227 GN=l(2)SH0834 PE=1 SV=1	9	4	1	1	3.16993	0	3.16993
>tr	Q9VQ34	Q9VQ34_DROME GH17801p OS=Drosophila melanogaster OX=7227 GN=Dmel\CG17660 PE=1 SV=3	9	6	1	1	3.16993	0	3.16993
>tr	Q9VR44	Q9VR44_DROME GH05102p OS=Drosophila melanogaster OX=7227 GN=151989_at PE=1 SV=1	9	2	1	1	3.16993	0	3.16993
>tr	Q9W2B3	Q9W2B3_DROME CG9304, isoform A OS=Drosophila melanogaster OX=7227 GN=CG9304 PE=4 SV=3	9	3	1	1	3.16993	0	3.16993
>tr	Q9W4J6	Q9W4J6_DROME LD19190p OS=Drosophila melanogaster OX=7227 GN=Dmel\CG11436 PE=2 SV=1	9	8	1	1	3.16993	0	3.16993
>tr	X2JC94	X2JC94_DROME Phosphoglycerate mutase 5, isoform B OS=Drosophila melanogaster OX=7227 GN=Pgam5 PE=4 SV=1	9	8	1	1	3.16993	0	3.16993
>tr	X2JFT2	X2JFT2_DROME Gone early, isoform B OS=Drosophila melanogaster OX=7227 GN=goe PE=1 SV=1	9	9	1	1	3.16993	0	3.16993
>sp	P38979	RSSA_DROME 40S ribosomal protein SA OS=Drosophila melanogaster OX=7227 GN=sta PE=1 SV=3	8	6	62	16	3	5.9542	-2.9542
>tr	A0A0B4K618	A0A0B4K618_DROME Fmr1, isoform G OS=Drosophila melanogaster OX=7227 GN=Fmr1 PE=1 SV=1	8	6	54	16	3	5.75489	-2.75489
>tr	A0A0B4LEV2	A0A0B4LEV2_DROME DNA helicase OS=Drosophila melanogaster OX=7227 GN=dpa PE=1 SV=1	8	7	51	24	3	5.67243	-2.67243
>tr	Q9VBX3	Q9VBX3_DROME Vig2, isoform B OS=Drosophila melanogaster OX=7227 GN=vig2 PE=1 SV=2	8	7	49	11	3	5.61471	-2.61471
>sp	Q9V3G7	PSMD6_DROME 26S proteasome non-ATPase regulatory subunit 6 OS=Drosophila melanogaster OX=7227 GN=Rpn7 PE=2 SV=1	8	6	36	14	3	5.16993	-2.16993
>tr	Q7K3Z3	Q7K3Z3_DROME GH01724p OS=Drosophila melanogaster OX=7227 GN=p47 PE=1 SV=1	8	6	36	13	3	5.16993	-2.16993
>tr	Q9VSD6	Q9VSD6_DROME D-Importin 7/RanBP7 OS=Drosophila melanogaster OX=7227 GN=msk PE=1 SV=1	8	5	36	19	3	5.16993	-2.16993
>tr	Q7JZD3	Q7JZD3_DROME Eb1, isoform A OS=Drosophila melanogaster OX=7227 GN=Eb1 PE=1 SV=1	8	6	33	13	3	5.04439	-2.04439
>tr	C7LAE4	C7LAE4_DROME LP18603p OS=Drosophila melanogaster OX=7227 GN=Rm62 PE=1 SV=1	8	6	30	14	3	4.90689	-1.90689
>sp	Q7K2G1	ADRM1_DROME Proteasomal ubiquitin receptor ADRM1 homolog OS=Drosophila melanogaster OX=7227 GN=Rpn13 PE=1 SV=1	8	4	29	12	3	4.85798	-1.85798
>sp	Q9VQF7	BACC_DROME Bacchus OS=Drosophila melanogaster OX=7227 GN=Bacc PE=2 SV=1	8	4	26	7	3	4.70044	-1.70044
>tr	Q7KV27	Q7KV27_DROME Uncharacterized protein, isoform A OS=Drosophila melanogaster OX=7227 GN=ALT PE=1 SV=1	8	6	26	12	3	4.70044	-1.70044
>tr	Q9VYV4	Q9VYV4_DROME Amun, isoform A OS=Drosophila melanogaster OX=7227 GN=Amun PE=1 SV=1	8	6	26	12	3	4.70044	-1.70044
>tr	Q9VU35	Q9VU35_DROME RH34413p OS=Drosophila melanogaster OX=7227 GN=Dmel\CG11267 PE=1 SV=1	8	5	25	9	3	4.64386	-1.64386
>tr	Q7K3W2	Q7K3W2_DROME CG8728 OS=Drosophila melanogaster OX=7227 GN=CG8728-RA PE=1 SV=1	8	6	24	16	3	4.58496	-1.58496
>tr	Q9VPY2	Q9VPY2_DROME Phospholipase A2 activator protein, isoform A OS=Drosophila melanogaster OX=7227 GN=Plap PE=1 SV=1	8	8	24	16	3	4.58496	-1.58496
>sp	Q9VMU4	RL37A_DROME 60S ribosomal protein L37a OS=Drosophila melanogaster OX=7227 GN=RpL37A PE=1 SV=3	8	3	23	4	3	4.52356	-1.52356
>sp	P40796	LA_DROME La protein homolog OS=Drosophila melanogaster OX=7227 GN=La PE=1 SV=2	8	7	22	11	3	4.45943	-1.45943
>sp	P41375	IF2B_DROME Eukaryotic translation initiation factor 2 subunit 2 OS=Drosophila melanogaster OX=7227 GN=eIF2beta PE=1 SV=1	8	6	21	11	3	4.39232	-1.39232
>tr	Q9W3U9	Q9W3U9_DROME CG14434-PA OS=Drosophila melanogaster OX=7227 GN=Dmel\CG14434 PE=1 SV=1	8	6	21	8	3	4.39232	-1.39232
>tr	Q9W3X6	Q9W3X6_DROME FI05334p OS=Drosophila melanogaster OX=7227 GN=Fum1 PE=1 SV=3	8	6	21	9	3	4.39232	-1.39232
>tr	Q0KIB3	Q0KIB3_DROME Histone acetyltransferase type B catalytic subunit OS=Drosophila melanogaster OX=7227 GN=Hat1 PE=1 SV=1	8	7	19	9	3	4.24793	-1.24793
>tr	Q9Y162	Q9Y162_DROME BcDNA.GH02678 OS=Drosophila melanogaster OX=7227 GN=Vps4 PE=1 SV=1	8	8	19	12	3	4.24793	-1.24793
>sp	P53501	ACT3_DROME Actin-57B OS=Drosophila melanogaster OX=7227 GN=Act57B PE=1 SV=1	8	4	18	5	3	4.16993	-1.16993
>tr	Q9VIE7	Q9VIE7_DROME Burgundy, isoform B OS=Drosophila melanogaster OX=7227 GN=bur PE=1 SV=3	8	6	17	11	3	4.08746	-1.08746
>sp	Q9W0Y1	TINA1_DROME Troponin C-akin-1 protein OS=Drosophila melanogaster OX=7227 GN=Tina-1 PE=2 SV=1	8	5	14	9	3	3.80735	-0.807355
>tr	Q9VIH1	Q9VIH1_DROME CG9273 protein OS=Drosophila melanogaster OX=7227 GN=RPA2 PE=1 SV=2	8	6	14	7	3	3.80735	-0.807355
>tr	Q9VJZ6	Q9VJZ6_DROME LD40224p OS=Drosophila melanogaster OX=7227 GN=Dmel\CG6523 PE=1 SV=1	8	6	13	6	3	3.70044	-0.70044
>tr	Q9VJZ5	Q9VJZ5_DROME LD07294p OS=Drosophila melanogaster OX=7227 GN=Tap42 PE=1 SV=2	8	5	12	7	3	3.58496	-0.584963
>sp	Q9VZS3	ETIF1_DROME Eukaryotic translation initiation factor eIF1 OS=Drosophila melanogaster OX=7227 GN=eIF1 PE=1 SV=1	8	4	11	5	3	3.45943	-0.459432
>sp	Q27237	TID_DROME Protein tumorous imaginal discs, mitochondrial OS=Drosophila melanogaster OX=7227 GN=l(2)tid PE=1 SV=2	8	7	8	5	3	3	0
>sp	P18475	TORSO_DROME Tyrosine-protein kinase receptor torso OS=Drosophila melanogaster OX=7227 GN=tor PE=1 SV=2	8	7	1	1	3	0	3
>sp	P21914	SDHB_DROME Succinate dehydrogenase [ubiquinone] iron-sulfur subunit, mitochondrial OS=Drosophila melanogaster OX=7227 GN=SdhB PE=2 SV=2	8	6	7	6	3	2.80735	0.192645
>sp	Q7KML2	ACOX1_DROME Probable peroxisomal acyl-coenzyme A oxidase 1 OS=Drosophila melanogaster OX=7227 GN=CG5009 PE=1 SV=1	8	7	3	3	3	1.58496	1.41504
>sp	Q9VNA4	Y1161_DROME Uncharacterized protein CG1161 OS=Drosophila melanogaster OX=7227 GN=CG1161 PE=3 SV=1	8	2	2	1	3	1	2
>tr	A0A0B4KG81	A0A0B4KG81_DROME Uncharacterized protein, isoform B OS=Drosophila melanogaster OX=7227 GN=CG15099 PE=4 SV=1	8	7	2	2	3	1	2
>tr	A0A0B4LGI9	A0A0B4LGI9_DROME CG3760, isoform D OS=Drosophila melanogaster OX=7227 GN=CG3760 PE=1 SV=1	8	6	1	1	3	0	3
>tr	O96824	O96824_DROME EG:131F2.3 protein OS=Drosophila melanogaster OX=7227 GN=BcDNA:RE59545 PE=1 SV=1	8	5	1	1	3	0	3
>tr	Q7JVK1	Q7JVK1_DROME HL07956p OS=Drosophila melanogaster OX=7227 GN=mRpL18 PE=2 SV=1	8	5	7	5	3	2.80735	0.192645
>tr	Q9U6R9	Q9U6R9_DROME GH13039p OS=Drosophila melanogaster OX=7227 GN=gammaSnap1 PE=1 SV=1	8	6	4	4	3	2	1
>tr	Q9VC05	Q9VC05_DROME Oxysterol-binding protein OS=Drosophila melanogaster OX=7227 GN=Osbp PE=1 SV=1	8	6	5	5	3	2.32193	0.678072
>tr	Q9VEV3	Q9VEV3_DROME LP07287p OS=Drosophila melanogaster OX=7227 GN=Dmel\CG14894 PE=1 SV=2	8	4	5	3	3	2.32193	0.678072
>tr	Q9VGS3	Q9VGS3_DROME RH44771p OS=Drosophila melanogaster OX=7227 GN=SdhC PE=1 SV=2	8	5	4	2	3	2	1
>tr	Q9VH37	Q9VH37_DROME IP06524p OS=Drosophila melanogaster OX=7227 GN=Dmel\CG12811 PE=1 SV=1	8	4	3	2	3	1.58496	1.41504
>tr	Q9VSR5	Q9VSR5_DROME GM03767p OS=Drosophila melanogaster OX=7227 GN=mRpL12 PE=1 SV=1	8	5	4	3	3	2	1
>tr	Q9VIX4	Q9VIX4_DROME Acyl-coenzyme A oxidase OS=Drosophila melanogaster OX=7227 GN=CG17544-RA PE=1 SV=2	8	7	1	1	3	0	3
>tr	Q9VQM2	Q9VQM2_DROME NADH dehydrogenase [ubiquinone] 1 subunit C2 OS=Drosophila melanogaster OX=7227 GN=ND-B14.5B PE=1 SV=1	8	3	1	1	3	0	3
>tr	Q9VV87	Q9VV87_DROME Elongation of very long chain fatty acids protein OS=Drosophila melanogaster OX=7227 GN=Baldspot PE=2 SV=2	8	3	1	1	3	0	3
>sp	P49283	MVL_DROME Protein Malvolio OS=Drosophila melanogaster OX=7227 GN=Mvl PE=2 SV=2	8	4	1	1	3	0	3
>sp	Q23979	MY61F_DROME Myosin-IB OS=Drosophila melanogaster OX=7227 GN=Myo61F PE=1 SV=3	8	5	1	1	3	0	3
>sp	Q6WV17	GALT5_DROME Polypeptide N-acetylgalactosaminyltransferase 5 OS=Drosophila melanogaster OX=7227 GN=pgant5 PE=2 SV=2	8	6	1	1	3	0	3
>sp	Q9V771	C6A23_DROME Probable cytochrome P450 6a23 OS=Drosophila melanogaster OX=7227 GN=Cyp6a23 PE=2 SV=2	8	5	1	1	3	0	3
>sp	Q9VWR8	DPY19_DROME C-mannosyltransferase dpy-19 homolog OS=Drosophila melanogaster OX=7227 GN=CG6659 PE=2 SV=1	8	6	1	1	3	0	3
>tr	A0A0B4K6E2	A0A0B4K6E2_DROME Na/Ca-exchange protein, isoform G OS=Drosophila melanogaster OX=7227 GN=Calx PE=1 SV=1	8	7	1	1	3	0	3
>tr	A0A0B4LFT2	A0A0B4LFT2_DROME Cytochrome P450-4e2, isoform B OS=Drosophila melanogaster OX=7227 GN=Cyp4e2 PE=3 SV=1	8	5	1	1	3	0	3
>tr	A8JUV7	A8JUV7_DROME Brother of ihog, isoform G OS=Drosophila melanogaster OX=7227 GN=boi PE=1 SV=3	8	7	1	1	3	0	3
>tr	M9NE97	M9NE97_DROME Copper transporter 1A, isoform C OS=Drosophila melanogaster OX=7227 GN=Ctr1A PE=4 SV=1	8	4	1	1	3	0	3
>tr	M9PDG9	M9PDG9_DROME Uncharacterized protein, isoform B OS=Drosophila melanogaster OX=7227 GN=CG12773 PE=1 SV=1	8	6	1	1	3	0	3
>tr	M9PGB8	M9PGB8_DROME Uncharacterized protein, isoform E OS=Drosophila melanogaster OX=7227 GN=CG4293 PE=4 SV=1	8	7	1	1	3	0	3
>tr	O18336	O18336_DROME MIP20481p OS=Drosophila melanogaster OX=7227 GN=Rab14 PE=1 SV=1	8	7	1	1	3	0	3
>tr	O77134	O77134_DROME 9 kD basic protein OS=Drosophila melanogaster OX=7227 GN=ATPsynE PE=1 SV=1	8	1	1	1	3	0	3
>tr	Q2PDR0	Q2PDR0_DROME GEO11137p1 OS=Drosophila melanogaster OX=7227 GN=Dmel\CG33977 PE=1 SV=1	8	3	1	1	3	0	3
>tr	Q7JXE1	Q7JXE1_DROME CG8297 OS=Drosophila melanogaster OX=7227 GN=bug PE=2 SV=1	8	4	1	1	3	0	3
>tr	Q7K4Y0	Q7K4Y0_DROME Desaturase 1, isoform A OS=Drosophila melanogaster OX=7227 GN=Desat1 PE=1 SV=1	8	6	1	1	3	0	3
>tr	Q7KUM8	Q7KUM8_DROME Ecdysone-induced protein 28/29kD, isoform E OS=Drosophila melanogaster OX=7227 GN=Eip71CD PE=1 SV=2	8	6	1	1	3	0	3
>tr	Q7PLG1	Q7PLG1_DROME FI01132p OS=Drosophila melanogaster OX=7227 GN=CG41283 PE=2 SV=2	8	5	1	1	3	0	3
>tr	Q7PLL1	Q7PLL1_DROME Eukaryotic translation initiation factor 4B, isoform E OS=Drosophila melanogaster OX=7227 GN=eIF4B PE=1 SV=2	8	4	1	1	3	0	3
>tr	Q960J9	Q960J9_DROME LD47544p OS=Drosophila melanogaster OX=7227 GN=CG1733 PE=1 SV=1	8	5	1	1	3	0	3
>tr	Q9VA18	Q9VA18_DROME Coiled-coil-helix-coiled-coil-helix domain containing 3 OS=Drosophila melanogaster OX=7227 GN=Chchd3 PE=1 SV=1	8	5	1	1	3	0	3
>tr	Q9VEU2	Q9VEU2_DROME Derlin OS=Drosophila melanogaster OX=7227 GN=Der-2 PE=1 SV=1	8	5	1	1	3	0	3
>tr	Q9VGW2	Q9VGW2_DROME LD09343p OS=Drosophila melanogaster OX=7227 GN=TTLL15 PE=2 SV=1	8	8	1	1	3	0	3
>tr	Q9VI53	Q9VI53_DROME LD44267p OS=Drosophila melanogaster OX=7227 GN=Dmel\CG1105 PE=1 SV=1	8	6	1	1	3	0	3
>tr	Q9VK30	Q9VK30_DROME GH19029p OS=Drosophila melanogaster OX=7227 GN=Dmel\CG5287 PE=2 SV=2	8	4	1	1	3	0	3
>tr	Q9VKC2	Q9VKC2_DROME Amino acid transporter protein JHI-21 OS=Drosophila melanogaster OX=7227 GN=JhI-21 PE=1 SV=1	8	5	1	1	3	0	3
>tr	Q9VND4	Q9VND4_DROME GEO12035p1 OS=Drosophila melanogaster OX=7227 GN=Dmel\CG14671 PE=2 SV=1	8	4	1	1	3	0	3
>tr	Q9VPB8	Q9VPB8_DROME Peroxin 14 OS=Drosophila melanogaster OX=7227 GN=Pex14 PE=1 SV=1	8	6	1	1	3	0	3
>tr	Q9VR90	Q9VR90_DROME Syntaxin 16 OS=Drosophila melanogaster OX=7227 GN=Syx16 PE=1 SV=1	8	5	1	1	3	0	3
>tr	Q9VSC3	Q9VSC3_DROME Ribonuclease X25 OS=Drosophila melanogaster OX=7227 GN=RNaseX25 PE=1 SV=1	8	6	1	1	3	0	3
>tr	Q9VX13	Q9VX13_DROME FI05221p OS=Drosophila melanogaster OX=7227 GN=Dmel\CG15814 PE=2 SV=1	8	5	1	1	3	0	3
>tr	Q9VZU8	Q9VZU8_DROME RE67594p OS=Drosophila melanogaster OX=7227 GN=Alg2 PE=1 SV=1	8	5	1	1	3	0	3
>tr	Q9VZW0	Q9VZW0_DROME LD11247p OS=Drosophila melanogaster OX=7227 GN=Sk2 PE=2 SV=3	8	6	1	1	3	0	3
>tr	Q9VZX8	Q9VZX8_DROME AT02196p OS=Drosophila melanogaster OX=7227 GN=Dmel\CG12093 PE=1 SV=1	8	7	1	1	3	0	3
>tr	Q9W366	Q9W366_DROME RE59932p OS=Drosophila melanogaster OX=7227 GN=Dmel\CG12121 PE=1 SV=1	8	6	1	1	3	0	3
>tr	Q9W4F7	Q9W4F7_DROME LD22376p OS=Drosophila melanogaster OX=7227 GN=Dmel\CG6903 PE=1 SV=1	8	5	1	1	3	0	3
>tr	Q9Y124	Q9Y124_DROME BcDNA.GH08385 OS=Drosophila melanogaster OX=7227 GN=BcDNA.GH08385 PE=1 SV=1	8	6	1	1	3	0	3
>sp	Q9I7D3	CAPR1_DROME Caprin homolog OS=Drosophila melanogaster OX=7227 GN=Capr PE=1 SV=1	7	5	76	31	2.80735	6.24793	-3.44057
>tr	A0A126GUM8	A0A126GUM8_DROME Lingerer, isoform L OS=Drosophila melanogaster OX=7227 GN=lig PE=1 SV=1	7	6	76	17	2.80735	6.24793	-3.44057
>sp	P15348	TOP2_DROME DNA topoisomerase 2 OS=Drosophila melanogaster OX=7227 GN=Top2 PE=1 SV=1	7	5	43	26	2.80735	5.42626	-2.61891
>tr	A0A0B4LFB3	A0A0B4LFB3_DROME Eukaryotic translation initiation factor 3 subunit M OS=Drosophila melanogaster OX=7227 GN=eIF3m PE=3 SV=1	7	5	42	13	2.80735	5.39232	-2.58496
>sp	P49735	MCM2_DROME DNA replication licensing factor Mcm2 OS=Drosophila melanogaster OX=7227 GN=Mcm2 PE=1 SV=1	7	5	40	19	2.80735	5.32193	-2.51457
>tr	Q9VJ86	Q9VJ86_DROME Bicoid stability factor OS=Drosophila melanogaster OX=7227 GN=bsf PE=1 SV=2	7	7	40	26	2.80735	5.32193	-2.51457
>sp	Q9VCA5	SYFB_DROME Phenylalanine--tRNA ligase beta subunit OS=Drosophila melanogaster OX=7227 GN=beta-PheRS PE=1 SV=1	7	6	37	21	2.80735	5.20945	-2.4021
>tr	Q9VK85	Q9VK85_DROME Eukaryotic translation release factor 3, isoform A OS=Drosophila melanogaster OX=7227 GN=eRF3 PE=1 SV=1	7	5	37	18	2.80735	5.20945	-2.4021
>sp	O76927	RS21_DROME 40S ribosomal protein S21 OS=Drosophila melanogaster OX=7227 GN=RpS21 PE=1 SV=1	7	4	35	8	2.80735	5.12928	-2.32193
>tr	Q9VSL8	Q9VSL8_DROME Rhea, isoform B OS=Drosophila melanogaster OX=7227 GN=rhea PE=1 SV=1	7	7	35	27	2.80735	5.12928	-2.32193
>tr	Q9VKZ8	Q9VKZ8_DROME LP08774p OS=Drosophila melanogaster OX=7227 GN=Usp14 PE=1 SV=1	7	6	32	10	2.80735	5	-2.19265
>sp	C0HKA0	RS14A_DROME 40S ribosomal protein S14a OS=Drosophila melanogaster OX=7227 GN=RpS14a PE=1 SV=1	7	2	31	9	2.80735	4.9542	-2.14684
>sp	Q8IRG6	SPT16_DROME FACT complex subunit spt16 OS=Drosophila melanogaster OX=7227 GN=dre4 PE=1 SV=2	7	6	31	18	2.80735	4.9542	-2.14684
>sp	Q9VCK0	EI3D1_DROME Eukaryotic translation initiation factor 3 subunit D-1 OS=Drosophila melanogaster OX=7227 GN=eIF3d1 PE=1 SV=1	7	6	31	13	2.80735	4.9542	-2.14684
>sp	P09052	VASA1_DROME ATP-dependent RNA helicase vasa OS=Drosophila melanogaster OX=7227 GN=vas PE=1 SV=3	7	6	27	18	2.80735	4.75489	-1.94753
>tr	Q9V9Q4	Q9V9Q4_DROME LD43819p OS=Drosophila melanogaster OX=7227 GN=Dmel\CG1416 PE=1 SV=2	7	4	27	13	2.80735	4.75489	-1.94753
>sp	Q7KW39	MMSA_DROME Probable methylmalonate-semialdehyde dehydrogenase [acylating], mitochondrial OS=Drosophila melanogaster OX=7227 GN=CG17896 PE=2 SV=1	7	6	26	11	2.80735	4.70044	-1.89308
>tr	Q7K0E6	Q7K0E6_DROME Aspartyl-tRNA synthetase, isoform A OS=Drosophila melanogaster OX=7227 GN=AspRS PE=1 SV=1	7	5	26	11	2.80735	4.70044	-1.89308
>tr	A0A0B4K6D2	A0A0B4K6D2_DROME Uncharacterized protein, isoform B OS=Drosophila melanogaster OX=7227 GN=p23 PE=1 SV=1	7	5	25	9	2.80735	4.64386	-1.8365
>tr	F0JAG6	F0JAG6_DROME Alpha actinin, isoform F OS=Drosophila melanogaster OX=7227 GN=Actn PE=1 SV=1	7	6	25	17	2.80735	4.64386	-1.8365
>sp	Q0E940	EIF3B_DROME Eukaryotic translation initiation factor 3 subunit B OS=Drosophila melanogaster OX=7227 GN=eIF3b PE=1 SV=1	7	7	23	15	2.80735	4.52356	-1.71621
>sp	Q24276	CDC37_DROME Hsp90 co-chaperone Cdc37 OS=Drosophila melanogaster OX=7227 GN=Cdc37 PE=1 SV=1	7	5	23	11	2.80735	4.52356	-1.71621
>tr	Q9V3V6	Q9V3V6_DROME 26S proteasome regulatory complex subunit p50 OS=Drosophila melanogaster OX=7227 GN=Rpt5 PE=1 SV=1	7	5	23	15	2.80735	4.52356	-1.71621
>sp	Q9W1H4	DNLI1_DROME DNA ligase 1 OS=Drosophila melanogaster OX=7227 GN=DNA-ligI PE=1 SV=2	7	5	22	13	2.80735	4.45943	-1.65208
>tr	M9NG39	M9NG39_DROME Protein on ecdysone puffs, isoform D OS=Drosophila melanogaster OX=7227 GN=Pep PE=1 SV=1	7	4	21	10	2.80735	4.39232	-1.58496
>tr	Q9VDK7	Q9VDK7_DROME Signal recognition particle subunit SRP72 OS=Drosophila melanogaster OX=7227 GN=Srp72 PE=1 SV=1	7	5	21	15	2.80735	4.39232	-1.58496
>sp	P40301	PSA2_DROME Proteasome subunit alpha type-2 OS=Drosophila melanogaster OX=7227 GN=Prosalpha2 PE=1 SV=1	7	6	20	8	2.80735	4.32193	-1.51457
>sp	Q9VH07	RUVB1_DROME RuvB-like helicase 1 OS=Drosophila melanogaster OX=7227 GN=pont PE=1 SV=1	7	6	20	11	2.80735	4.32193	-1.51457
>tr	Q9VJD4	Q9VJD4_DROME LD24721p OS=Drosophila melanogaster OX=7227 GN=Sgt PE=1 SV=1	7	5	20	10	2.80735	4.32193	-1.51457
>sp	P48592	RIR2_DROME Ribonucleoside-diphosphate reductase subunit M2 OS=Drosophila melanogaster OX=7227 GN=RnrS PE=1 SV=2	7	5	19	6	2.80735	4.24793	-1.44057
>sp	Q9VXK6	IF5_DROME Eukaryotic translation initiation factor 5 OS=Drosophila melanogaster OX=7227 GN=eIF5 PE=1 SV=1	7	5	19	12	2.80735	4.24793	-1.44057
>tr	A0A0B4LES3	A0A0B4LES3_DROME CG3107, isoform D OS=Drosophila melanogaster OX=7227 GN=CG3107 PE=4 SV=1	7	6	19	15	2.80735	4.24793	-1.44057
>tr	A0A0B4KI24	A0A0B4KI24_DROME Nucleoplasmin, isoform B OS=Drosophila melanogaster OX=7227 GN=Nlp PE=4 SV=1	7	5	18	6	2.80735	4.16993	-1.36257
>tr	Q9VEJ0	Q9VEJ0_DROME Peroxiredoxin 3 OS=Drosophila melanogaster OX=7227 GN=Prx3 PE=1 SV=2	7	6	18	10	2.80735	4.16993	-1.36257
>sp	P35128	UBE2N_DROME Ubiquitin-conjugating enzyme E2 N OS=Drosophila melanogaster OX=7227 GN=ben PE=1 SV=1	7	5	17	7	2.80735	4.08746	-1.28011
>sp	Q9VFE4	RS5B_DROME 40S ribosomal protein S5b OS=Drosophila melanogaster OX=7227 GN=RpS5b PE=2 SV=1	7	5	17	8	2.80735	4.08746	-1.28011
>tr	A0A0B4KGX1	A0A0B4KGX1_DROME Jaguar, isoform L OS=Drosophila melanogaster OX=7227 GN=jar PE=1 SV=1	7	6	17	14	2.80735	4.08746	-1.28011
>tr	Q7JXZ2	Q7JXZ2_DROME Eip55E, isoform A OS=Drosophila melanogaster OX=7227 GN=Eip55E PE=1 SV=1	7	5	17	9	2.80735	4.08746	-1.28011
>tr	Q960M4	Q960M4_DROME LD45324p OS=Drosophila melanogaster OX=7227 GN=Prx5 PE=1 SV=1	7	5	17	7	2.80735	4.08746	-1.28011
>sp	Q960Z0	KI10A_DROME Kinesin-like protein Klp10A OS=Drosophila melanogaster OX=7227 GN=Klp10A PE=1 SV=1	7	7	16	10	2.80735	4	-1.19265
>sp	Q9VL18	EF1D_DROME Probable elongation factor 1-delta OS=Drosophila melanogaster OX=7227 GN=eEF1delta PE=1 SV=1	7	5	16	9	2.80735	4	-1.19265
>tr	O62602	O62602_DROME Licorne OS=Drosophila melanogaster OX=7227 GN=lic PE=1 SV=1	7	4	16	10	2.80735	4	-1.19265
>tr	Q9VBU9	Q9VBU9_DROME 40S ribosomal protein S27 OS=Drosophila melanogaster OX=7227 GN=RpS27 PE=1 SV=1	7	3	15	5	2.80735	3.90689	-1.09954
>tr	Q7K221	Q7K221_DROME Glutamate oxaloacetate transaminase 1, isoform A OS=Drosophila melanogaster OX=7227 GN=Got1 PE=1 SV=1	7	6	14	9	2.80735	3.80735	-1
>tr	X2JL49	X2JL49_DROME Uncharacterized protein, isoform B OS=Drosophila melanogaster OX=7227 GN=CG7332 PE=4 SV=1	7	5	14	8	2.80735	3.80735	-1
>sp	Q9VUJ0	RM39_DROME 39S ribosomal protein L39, mitochondrial OS=Drosophila melanogaster OX=7227 GN=mRpL39 PE=2 SV=2	7	5	13	6	2.80735	3.70044	-0.893085
>tr	Q9VRD9	Q9VRD9_DROME Cystathionine beta-synthase OS=Drosophila melanogaster OX=7227 GN=Cbs PE=1 SV=1	7	6	13	10	2.80735	3.70044	-0.893085
>sp	P54353	DOD_DROME Putative peptidyl-prolyl cis-trans isomerase dodo OS=Drosophila melanogaster OX=7227 GN=dod PE=2 SV=3	7	5	11	6	2.80735	3.45943	-0.652077
>sp	P81900	KAPR2_DROME cAMP-dependent protein kinase type II regulatory subunit OS=Drosophila melanogaster OX=7227 GN=Pka-R2 PE=1 SV=2	7	6	11	9	2.80735	3.45943	-0.652077
>tr	Q9VAY9	Q9VAY9_DROME GH07821p OS=Drosophila melanogaster OX=7227 GN=mRpS22 PE=1 SV=1	7	7	11	8	2.80735	3.45943	-0.652077
>tr	Q9VZW7	Q9VZW7_DROME Carnitine palmitoyltransferase 2 OS=Drosophila melanogaster OX=7227 GN=CPT2 PE=1 SV=1	7	6	11	9	2.80735	3.45943	-0.652077
>sp	Q9V3Y2	DRE2_DROME Anamorsin homolog OS=Drosophila melanogaster OX=7227 GN=CIAPIN1 PE=2 SV=1	7	5	9	7	2.80735	3.16993	-0.36257
>tr	Q9V9U7	Q9V9U7_DROME Tubulin-specific chaperone A OS=Drosophila melanogaster OX=7227 GN=Dmel\CG1890 PE=1 SV=1	7	4	9	5	2.80735	3.16993	-0.36257
>tr	Q7K012	Q7K012_DROME Brahma associated protein 55kD OS=Drosophila melanogaster OX=7227 GN=Bap55 PE=1 SV=1	7	4	8	5	2.80735	3	-0.192645
>tr	Q9VSU6	Q9VSU6_DROME Dihydropteridine reductase OS=Drosophila melanogaster OX=7227 GN=Dhpr PE=1 SV=1	7	5	8	6	2.80735	3	-0.192645
>sp	O01404	PHM_DROME Peptidylglycine alpha-hydroxylating monooxygenase OS=Drosophila melanogaster OX=7227 GN=Phm PE=1 SV=2	7	5	2	2	2.80735	1	1.80735
>sp	P22058	CPD1_DROME Chromosomal protein D1 OS=Drosophila melanogaster OX=7227 GN=D1 PE=1 SV=3	7	4	4	3	2.80735	2	0.807355
>sp	P40945	ARF2_DROME ADP-ribosylation factor 2 OS=Drosophila melanogaster OX=7227 GN=Arf102F PE=2 SV=2	7	4	3	3	2.80735	1.58496	1.22239
>sp	P42325	NCAH_DROME Neurocalcin homolog OS=Drosophila melanogaster OX=7227 GN=Nca PE=1 SV=2	7	4	3	2	2.80735	1.58496	1.22239
>sp	Q24583	VATF1_DROME V-type proton ATPase subunit F 1 OS=Drosophila melanogaster OX=7227 GN=Vha14-1 PE=1 SV=1	7	4	7	4	2.80735	2.80735	0
>sp	Q7JWD3	ASNA_DROME ATPase ASNA1 homolog OS=Drosophila melanogaster OX=7227 GN=CG1598 PE=2 SV=1	7	4	7	3	2.80735	2.80735	0
>sp	Q9VHS2	COX7A_DROME Cytochrome c oxidase subunit 7A, mitochondrial OS=Drosophila melanogaster OX=7227 GN=COX7A PE=3 SV=1	7	4	4	3	2.80735	2	0.807355
>sp	Q9VXK0	NIPSN_DROME Protein NipSnap OS=Drosophila melanogaster OX=7227 GN=Nipsnap PE=2 SV=2	7	5	5	4	2.80735	2.32193	0.485427
>tr	A0A0B4KH14	A0A0B4KH14_DROME Uncharacterized protein, isoform B OS=Drosophila melanogaster OX=7227 GN=CG5447 PE=4 SV=1	7	5	1	1	2.80735	0	2.80735
>tr	M9PC74	M9PC74_DROME Uncharacterized protein, isoform G OS=Drosophila melanogaster OX=7227 GN=CG31650 PE=1 SV=1	7	7	2	2	2.80735	1	1.80735
>tr	Q7JW46	Q7JW46_DROME RE25483p OS=Drosophila melanogaster OX=7227 GN=CG11825 PE=2 SV=1	7	3	2	2	2.80735	1	1.80735
>tr	Q9VB02	Q9VB02_DROME SD09912p OS=Drosophila melanogaster OX=7227 GN=Dmel\CG12428 PE=1 SV=1	7	7	3	3	2.80735	1.58496	1.22239
>tr	Q9VVW7	Q9VVW7_DROME Canopy b OS=Drosophila melanogaster OX=7227 GN=CNPYb PE=1 SV=2	7	3	7	2	2.80735	2.80735	0
>tr	Q9VLS0	Q9VLS0_DROME LD18607p OS=Drosophila melanogaster OX=7227 GN=Dmel\CG8460 PE=1 SV=1	7	4	3	3	2.80735	1.58496	1.22239
>tr	Q9VVG5	Q9VVG5_DROME RH19679p OS=Drosophila melanogaster OX=7227 GN=BcDNA:RH19679 PE=1 SV=2	7	3	3	1	2.80735	1.58496	1.22239
>tr	Q9W3M8	Q9W3M8_DROME LD34211p OS=Drosophila melanogaster OX=7227 GN=Ykt6 PE=1 SV=1	7	4	3	3	2.80735	1.58496	1.22239
>tr	Q9W5W8	Q9W5W8_DROME RE22677p OS=Drosophila melanogaster OX=7227 GN=Dmel\CG9577 PE=1 SV=2	7	7	6	4	2.80735	2.58496	0.222392
>tr	Q9VGS9	Q9VGS9_DROME LD21102p OS=Drosophila melanogaster OX=7227 GN=Ugt35a PE=1 SV=1	7	5	1	1	2.80735	0	2.80735
>tr	Q9VHH1	Q9VHH1_DROME LD42037p OS=Drosophila melanogaster OX=7227 GN=Dmel\CG8420 PE=1 SV=1	7	5	1	1	2.80735	0	2.80735
>sp	P48607	SPZ_DROME Protein spaetzle OS=Drosophila melanogaster OX=7227 GN=spz PE=1 SV=3	7	5	1	1	2.80735	0	2.80735
>sp	Q8INQ7	KTAP2_DROME Protein KRTCAP2 homolog OS=Drosophila melanogaster OX=7227 GN=CG31460 PE=2 SV=1	7	3	1	1	2.80735	0	2.80735
>sp	Q8T0R7	IDGF5_DROME Chitinase-like protein Idgf5 OS=Drosophila melanogaster OX=7227 GN=Idgf5 PE=2 SV=3	7	5	1	1	2.80735	0	2.80735
>sp	Q9V4U9	C6A13_DROME Probable cytochrome P450 6a13 OS=Drosophila melanogaster OX=7227 GN=Cyp6a13 PE=2 SV=1	7	4	1	1	2.80735	0	2.80735
>sp	Q9VKH6	PPT2_DROME Lysosomal thioesterase PPT2 homolog OS=Drosophila melanogaster OX=7227 GN=Ppt2 PE=2 SV=1	7	5	1	1	2.80735	0	2.80735
>sp	Q9VT04	PATH_DROME Proton-coupled amino acid transporter-like protein pathetic OS=Drosophila melanogaster OX=7227 GN=path PE=1 SV=1	7	4	1	1	2.80735	0	2.80735
>sp	Q9VUW9	HIP14_DROME Palmitoyltransferase Hip14 OS=Drosophila melanogaster OX=7227 GN=Hip14 PE=1 SV=1	7	7	1	1	2.80735	0	2.80735
>sp	Q9VVD9	S35B3_DROME Adenosine 3'-phospho 5'-phosphosulfate transporter 2 OS=Drosophila melanogaster OX=7227 GN=Papst2 PE=1 SV=2	7	3	1	1	2.80735	0	2.80735
>sp	Q9VVX5	MBOA5_DROME Lysophospholipid acyltransferase 5 OS=Drosophila melanogaster OX=7227 GN=nes PE=1 SV=1	7	2	1	1	2.80735	0	2.80735
>sp	Q9VYF2	IMPA3_DROME Putative inositol monophosphatase 3 OS=Drosophila melanogaster OX=7227 GN=CG15743 PE=2 SV=1	7	4	1	1	2.80735	0	2.80735
>sp	Q9Y117	GALT3_DROME Polypeptide N-acetylgalactosaminyltransferase 3 OS=Drosophila melanogaster OX=7227 GN=pgant3 PE=1 SV=1	7	6	1	1	2.80735	0	2.80735
>tr	A0A0B4K7S0	A0A0B4K7S0_DROME Fat facets, isoform D OS=Drosophila melanogaster OX=7227 GN=faf PE=3 SV=1	7	6	1	1	2.80735	0	2.80735
>tr	A0A0B4KFZ0	A0A0B4KFZ0_DROME Upstream of RpII140, isoform B OS=Drosophila melanogaster OX=7227 GN=140up PE=4 SV=1	7	3	1	1	2.80735	0	2.80735
>tr	A0A0B4LF00	A0A0B4LF00_DROME Palmitoyltransferase OS=Drosophila melanogaster OX=7227 GN=CG1407 PE=1 SV=1	7	3	1	1	2.80735	0	2.80735
>tr	A0A0B4LGN1	A0A0B4LGN1_DROME Inositol 1,4,5,-tris-phosphate receptor, isoform C OS=Drosophila melanogaster OX=7227 GN=Itp-r83A PE=4 SV=1	7	5	1	1	2.80735	0	2.80735
>tr	A1Z9E0	A1Z9E0_DROME Bb in a boxcar, isoform B OS=Drosophila melanogaster OX=7227 GN=bbc PE=1 SV=1	7	3	1	1	2.80735	0	2.80735
>tr	A1ZB84	A1ZB84_DROME FI22105p1 OS=Drosophila melanogaster OX=7227 GN=PIG-O PE=1 SV=1	7	7	1	1	2.80735	0	2.80735
>tr	A8JUV9	A8JUV9_DROME Shaggy, isoform M OS=Drosophila melanogaster OX=7227 GN=sgg PE=1 SV=1	7	4	1	1	2.80735	0	2.80735
>tr	E2QCN3	E2QCN3_DROME Alpha/beta hydrolase 1, isoform B OS=Drosophila melanogaster OX=7227 GN=Hydr1 PE=4 SV=1	7	6	1	1	2.80735	0	2.80735
>tr	M9NFR5	M9NFR5_DROME Ypsilon schachtel, isoform B OS=Drosophila melanogaster OX=7227 GN=yps PE=1 SV=1	7	3	1	1	2.80735	0	2.80735
>tr	M9NG31	M9NG31_DROME Defective chorion 1, isoform G OS=Drosophila melanogaster OX=7227 GN=dec-1 PE=4 SV=1	7	5	1	1	2.80735	0	2.80735
>tr	M9PE16	M9PE16_DROME Uncharacterized protein, isoform H OS=Drosophila melanogaster OX=7227 GN=CG4238 PE=4 SV=1	7	7	1	1	2.80735	0	2.80735
>tr	M9PGK1	M9PGK1_DROME Uncharacterized protein, isoform C OS=Drosophila melanogaster OX=7227 GN=CG3655 PE=4 SV=1	7	4	1	1	2.80735	0	2.80735
>tr	M9PHV4	M9PHV4_DROME Uncharacterized protein, isoform F OS=Drosophila melanogaster OX=7227 GN=CG42354 PE=1 SV=1	7	6	1	1	2.80735	0	2.80735
>tr	Q0E8E1	Q0E8E1_DROME GH08173p OS=Drosophila melanogaster OX=7227 GN=AC PE=2 SV=1	7	3	1	1	2.80735	0	2.80735
>tr	Q6AWJ5	Q6AWJ5_DROME LP12324p OS=Drosophila melanogaster OX=7227 GN=svr PE=1 SV=1	7	4	1	1	2.80735	0	2.80735
>tr	Q7JQ36	Q7JQ36_DROME Receptor protein serine/threonine kinase OS=Drosophila melanogaster OX=7227 GN=sax PE=2 SV=1	7	5	1	1	2.80735	0	2.80735
>tr	Q7JUS1	Q7JUS1_DROME AT09608p OS=Drosophila melanogaster OX=7227 GN=CG30491;CG30495 PE=1 SV=1	7	6	1	1	2.80735	0	2.80735
>tr	Q7K4L9	Q7K4L9_DROME CG8405, isoform A OS=Drosophila melanogaster OX=7227 GN=CG8405 PE=1 SV=1	7	6	1	1	2.80735	0	2.80735
>tr	Q7KTP4	Q7KTP4_DROME Reticulon-like protein OS=Drosophila melanogaster OX=7227 GN=Rtnl1 PE=1 SV=1	7	2	1	1	2.80735	0	2.80735
>tr	Q7KUL1	Q7KUL1_DROME Dally-like, isoform C OS=Drosophila melanogaster OX=7227 GN=dlp PE=1 SV=2	7	6	1	1	2.80735	0	2.80735
>tr	Q8IRZ0	Q8IRZ0_DROME Hexosyltransferase OS=Drosophila melanogaster OX=7227 GN=CG3038-RB PE=2 SV=1	7	7	1	1	2.80735	0	2.80735
>tr	Q9VB20	Q9VB20_DROME Distracted, isoform B OS=Drosophila melanogaster OX=7227 GN=dsd PE=4 SV=2	7	6	1	1	2.80735	0	2.80735
>tr	Q9VBZ9	Q9VBZ9_DROME Beta-4-galactosyltransferase 7 OS=Drosophila melanogaster OX=7227 GN=beta4GalT7 PE=1 SV=1	7	4	1	1	2.80735	0	2.80735
>tr	Q9VC58	Q9VC58_DROME LD37002p OS=Drosophila melanogaster OX=7227 GN=Syx18 PE=1 SV=1	7	3	1	1	2.80735	0	2.80735
>tr	Q9VCF1	Q9VCF1_DROME GH22341p OS=Drosophila melanogaster OX=7227 GN=Dmel\CG13603 PE=1 SV=1	7	3	1	1	2.80735	0	2.80735
>tr	Q9VEE9	Q9VEE9_DROME LD22559p OS=Drosophila melanogaster OX=7227 GN=Alg1 PE=1 SV=1	7	6	1	1	2.80735	0	2.80735
>tr	Q9VHB1	Q9VHB1_DROME Mitochondrial pyruvate carrier OS=Drosophila melanogaster OX=7227 GN=Dmel\CG9399 PE=1 SV=1	7	6	1	1	2.80735	0	2.80735
>tr	Q9VNP7	Q9VNP7_DROME LD37241p OS=Drosophila melanogaster OX=7227 GN=slif PE=2 SV=1	7	3	1	1	2.80735	0	2.80735
>tr	Q9VTE1	Q9VTE1_DROME GEO12001p1 OS=Drosophila melanogaster OX=7227 GN=CG6316 PE=2 SV=2	7	2	1	1	2.80735	0	2.80735
>tr	Q9VTF5	Q9VTF5_DROME RE42071p OS=Drosophila melanogaster OX=7227 GN=Dmel\CG7638 PE=2 SV=2	7	4	1	1	2.80735	0	2.80735
>tr	Q9VUB9	Q9VUB9_DROME LD24362p OS=Drosophila melanogaster OX=7227 GN=06 PE=1 SV=1	7	5	1	1	2.80735	0	2.80735
>tr	Q9VXA9	Q9VXA9_DROME RE04047p OS=Drosophila melanogaster OX=7227 GN=Dmel\CG4789 PE=2 SV=2	7	6	1	1	2.80735	0	2.80735
>tr	Q9VYI1	Q9VYI1_DROME Protein YIPF OS=Drosophila melanogaster OX=7227 GN=Dmel\CG4645 PE=1 SV=2	7	2	1	1	2.80735	0	2.80735
>tr	Q9VYK6	Q9VYK6_DROME Tomosyn, isoform C OS=Drosophila melanogaster OX=7227 GN=Tomosyn PE=1 SV=3	7	6	1	1	2.80735	0	2.80735
>tr	Q9VYT4	Q9VYT4_DROME ATP7, isoform B OS=Drosophila melanogaster OX=7227 GN=ATP7 PE=3 SV=3	7	7	1	1	2.80735	0	2.80735
>tr	Q9VYW6	Q9VYW6_DROME Rhomboid-like protein OS=Drosophila melanogaster OX=7227 GN=rho-4 PE=1 SV=2	7	5	1	1	2.80735	0	2.80735
>tr	X2JCI0	X2JCI0_DROME Fasciclin 2, isoform H OS=Drosophila melanogaster OX=7227 GN=Fas2 PE=1 SV=1	7	7	1	1	2.80735	0	2.80735
>tr	X2JFG0	X2JFG0_DROME Rudimentary, isoform D OS=Drosophila melanogaster OX=7227 GN=r PE=1 SV=1	6	6	60	36	2.58496	5.90689	-3.32193
>tr	Q9VL89	Q9VL89_DROME Methionine aminopeptidase 2 OS=Drosophila melanogaster OX=7227 GN=und PE=1 SV=1	6	4	46	12	2.58496	5.52356	-2.9386
>tr	Q8SXM8	Q8SXM8_DROME Lysine--tRNA ligase OS=Drosophila melanogaster OX=7227 GN=LysRS PE=1 SV=1	6	6	45	19	2.58496	5.49185	-2.90689
>tr	Q9V434	Q9V434_DROME Asparaginyl-tRNA synthetase, isoform A OS=Drosophila melanogaster OX=7227 GN=AsnRS PE=1 SV=1	6	6	36	17	2.58496	5.16993	-2.58496
>sp	Q8INM3	SLE_DROME Protein slender lobes OS=Drosophila melanogaster OX=7227 GN=sle PE=1 SV=1	6	5	29	16	2.58496	4.85798	-2.27302
>tr	Q9VXR5	Q9VXR5_DROME LD02975p OS=Drosophila melanogaster OX=7227 GN=BEST:LD38280 PE=1 SV=1	6	5	29	14	2.58496	4.85798	-2.27302
>sp	Q7KN90	SYCC_DROME Cysteine--tRNA ligase, cytoplasmic OS=Drosophila melanogaster OX=7227 GN=CysRS PE=1 SV=1	6	6	28	17	2.58496	4.80735	-2.22239
>tr	Q7PLL6	Q7PLL6_DROME Uncharacterized protein, isoform A OS=Drosophila melanogaster OX=7227 GN=CG17514 PE=1 SV=2	6	6	27	22	2.58496	4.75489	-2.16993
>tr	Q9VZP5	Q9VZP5_DROME Eukaryotic translation initiation factor 5B, isoform B OS=Drosophila melanogaster OX=7227 GN=eIF5B PE=1 SV=2	6	6	27	15	2.58496	4.75489	-2.16993
>sp	Q9VGW6	MCM5_DROME DNA replication licensing factor Mcm5 OS=Drosophila melanogaster OX=7227 GN=Mcm5 PE=1 SV=1	6	5	26	16	2.58496	4.70044	-2.11548
>tr	E1JGL8	E1JGL8_DROME Uncharacterized protein, isoform C OS=Drosophila melanogaster OX=7227 GN=CG30122 PE=1 SV=1	6	5	26	9	2.58496	4.70044	-2.11548
>tr	A0A0B4LGZ5	A0A0B4LGZ5_DROME Ribosomal protein L11, isoform B OS=Drosophila melanogaster OX=7227 GN=RpL11 PE=1 SV=1	6	3	24	7	2.58496	4.58496	-2
>tr	Q9VNB9	Q9VNB9_DROME GEO07455p1 OS=Drosophila melanogaster OX=7227 GN=RpL35A PE=1 SV=1	6	4	22	8	2.58496	4.45943	-1.87447
>tr	Q9VQB4	Q9VQB4_DROME LD06553p OS=Drosophila melanogaster OX=7227 GN=CT12127 PE=1 SV=1	6	5	22	10	2.58496	4.45943	-1.87447
>sp	Q9VTU4	EIF3L_DROME Eukaryotic translation initiation factor 3 subunit L OS=Drosophila melanogaster OX=7227 GN=eIF3l PE=2 SV=1	6	6	21	10	2.58496	4.39232	-1.80735
>tr	M9PHW7	M9PHW7_DROME Uncharacterized protein, isoform D OS=Drosophila melanogaster OX=7227 GN=CG6767 PE=1 SV=1	6	5	21	10	2.58496	4.39232	-1.80735
>sp	P54358	DPOD1_DROME DNA polymerase delta catalytic subunit OS=Drosophila melanogaster OX=7227 GN=DNApol-delta PE=2 SV=2	6	6	20	15	2.58496	4.32193	-1.73697
>sp	Q24524	SING_DROME Protein singed OS=Drosophila melanogaster OX=7227 GN=sn PE=1 SV=1	6	4	20	11	2.58496	4.32193	-1.73697
>tr	Q24253	Q24253_DROME AP complex subunit beta OS=Drosophila melanogaster OX=7227 GN=AP-1-2beta PE=1 SV=1	6	6	19	13	2.58496	4.24793	-1.66297
>tr	Q7KN94	Q7KN94_DROME Walrus, isoform A OS=Drosophila melanogaster OX=7227 GN=wal PE=1 SV=1	6	5	19	12	2.58496	4.24793	-1.66297
>sp	Q9W3J5	SYFA_DROME Phenylalanine--tRNA ligase alpha subunit OS=Drosophila melanogaster OX=7227 GN=alpha-PheRS PE=1 SV=1	6	4	18	10	2.58496	4.16993	-1.58496
>tr	M9PED6	M9PED6_DROME Uncharacterized protein, isoform B OS=Drosophila melanogaster OX=7227 GN=CG4603 PE=1 SV=1	6	4	18	6	2.58496	4.16993	-1.58496
>sp	Q9W1G0	TALDO_DROME Probable transaldolase OS=Drosophila melanogaster OX=7227 GN=Taldo PE=2 SV=2	6	5	17	8	2.58496	4.08746	-1.5025
>tr	Q9VLT7	Q9VLT7_DROME IP17351p OS=Drosophila melanogaster OX=7227 GN=RpL36A PE=1 SV=2	6	4	17	3	2.58496	4.08746	-1.5025
>sp	P23572	CDK1_DROME Cyclin-dependent kinase 1 OS=Drosophila melanogaster OX=7227 GN=Cdk1 PE=1 SV=1	6	6	16	10	2.58496	4	-1.41504
>sp	Q8SWU7	OLA1_DROME Obg-like ATPase 1 OS=Drosophila melanogaster OX=7227 GN=CG1354 PE=1 SV=1	6	6	16	9	2.58496	4	-1.41504
>sp	Q9VSS2	SRP68_DROME Signal recognition particle subunit SRP68 OS=Drosophila melanogaster OX=7227 GN=Srp68 PE=2 SV=1	6	4	16	12	2.58496	4	-1.41504
>sp	P40304	PSB1_DROME Proteasome subunit beta type-1 OS=Drosophila melanogaster OX=7227 GN=Prosbeta6 PE=2 SV=2	6	4	15	6	2.58496	3.90689	-1.32193
>tr	A0A0B4KHL2	A0A0B4KHL2_DROME Coatomer subunit gamma OS=Drosophila melanogaster OX=7227 GN=gammaCOP PE=1 SV=1	6	6	15	12	2.58496	3.90689	-1.32193
>sp	Q9V466	NU107_DROME Nuclear pore complex protein Nup107 OS=Drosophila melanogaster OX=7227 GN=Nup107 PE=1 SV=1	6	6	14	11	2.58496	3.80735	-1.22239
>tr	Q9VRP3	Q9VRP3_DROME AT08565p OS=Drosophila melanogaster OX=7227 GN=Txl PE=1 SV=1	6	4	14	7	2.58496	3.80735	-1.22239
>sp	P91926	AP2A_DROME AP-2 complex subunit alpha OS=Drosophila melanogaster OX=7227 GN=AP-2alpha PE=1 SV=1	6	6	13	11	2.58496	3.70044	-1.11548
>sp	Q01637	UMPS_DROME Uridine 5'-monophosphate synthase OS=Drosophila melanogaster OX=7227 GN=r-l PE=2 SV=2	6	4	13	8	2.58496	3.70044	-1.11548
>tr	Q7KSM5	Q7KSM5_DROME Activator of SUMO 1 OS=Drosophila melanogaster OX=7227 GN=Aos1 PE=1 SV=1	6	4	13	9	2.58496	3.70044	-1.11548
>tr	X2J6D4	X2J6D4_DROME Cytochrome c proximal, isoform B OS=Drosophila melanogaster OX=7227 GN=Cyt-c-p PE=2 SV=1	6	3	12	3	2.58496	3.58496	-1
>sp	P22817	IDE_DROME Insulin-degrading enzyme OS=Drosophila melanogaster OX=7227 GN=Ide PE=1 SV=4	6	5	11	7	2.58496	3.45943	-0.874469
>tr	E1JIR3	E1JIR3_DROME Cyclin-dependent kinase 2, isoform C OS=Drosophila melanogaster OX=7227 GN=Cdk2 PE=1 SV=1	6	4	11	6	2.58496	3.45943	-0.874469
>tr	Q8IPP8	Q8IPP8_DROME Uncharacterized protein OS=Drosophila melanogaster OX=7227 GN=CG31548 PE=1 SV=1	6	4	11	6	2.58496	3.45943	-0.874469
>tr	Q95SI7	Q95SI7_DROME GH23390p OS=Drosophila melanogaster OX=7227 GN=Dmel\CG6028 PE=1 SV=1	6	5	10	6	2.58496	3.32193	-0.736966
>sp	Q05856	RSMB_DROME Small nuclear ribonucleoprotein-associated protein B OS=Drosophila melanogaster OX=7227 GN=SmB PE=1 SV=1	6	4	9	4	2.58496	3.16993	-0.584963
>sp	Q7K1Y4	CIAO1_DROME Probable cytosolic iron-sulfur protein assembly protein Ciao1 OS=Drosophila melanogaster OX=7227 GN=Ciao1 PE=1 SV=1	6	4	9	6	2.58496	3.16993	-0.584963
>sp	Q9VI10	SMD2_DROME Probable small nuclear ribonucleoprotein Sm D2 OS=Drosophila melanogaster OX=7227 GN=SmD2 PE=1 SV=1	6	4	9	5	2.58496	3.16993	-0.584963
>sp	Q9VJY6	RL24_DROME 60S ribosomal protein L24 OS=Drosophila melanogaster OX=7227 GN=RpL24 PE=1 SV=1	6	4	9	6	2.58496	3.16993	-0.584963
>tr	A8JRC1	A8JRC1_DROME Uncharacterized protein, isoform D OS=Drosophila melanogaster OX=7227 GN=CG5028 PE=1 SV=1	6	4	9	6	2.58496	3.16993	-0.584963
>tr	Q9VQI7	Q9VQI7_DROME Peroxiredoxin 6005 OS=Drosophila melanogaster OX=7227 GN=Prx6005 PE=1 SV=1	6	5	9	7	2.58496	3.16993	-0.584963
>tr	Q9VRD4	Q9VRD4_DROME Uncharacterized protein, isoform A OS=Drosophila melanogaster OX=7227 GN=Dmel\CG1532 PE=1 SV=1	6	5	9	6	2.58496	3.16993	-0.584963
>sp	P07182	CH36_DROME Chorion protein S36 OS=Drosophila melanogaster OX=7227 GN=Cp36 PE=3 SV=2	6	5	8	5	2.58496	3	-0.415037
>tr	Q9VRJ4	Q9VRJ4_DROME SD02021p OS=Drosophila melanogaster OX=7227 GN=DHRS4 PE=1 SV=1	6	3	8	7	2.58496	3	-0.415037
>sp	P02283	H2B_DROME Histone H2B OS=Drosophila melanogaster OX=7227 GN=His2B PE=1 SV=2	6	2	7	3	2.58496	2.80735	-0.222392
>tr	M9NEW1	M9NEW1_DROME Myosin light chain cytoplasmic, isoform B OS=Drosophila melanogaster OX=7227 GN=Mlc-c PE=4 SV=1	6	4	7	4	2.58496	2.80735	-0.222392
>sp	Q8IQC1	TVP23_DROME Uncharacterized Golgi apparatus membrane protein-like protein CG5021 OS=Drosophila melanogaster OX=7227 GN=CG5021 PE=2 SV=2	6	2	2	2	2.58496	1	1.58496
>sp	Q9VH39	NDUF4_DROME Protein NDUFAF4 homolog OS=Drosophila melanogaster OX=7227 GN=CG11722 PE=2 SV=1	6	5	2	2	2.58496	1	1.58496
>sp	Q9VLP3	MSS4_DROME Guanine nucleotide exchange factor MSS4 homolog OS=Drosophila melanogaster OX=7227 GN=strat PE=1 SV=2	6	4	4	3	2.58496	2	0.584963
>sp	Q9VMY1	RM24_DROME Probable 39S ribosomal protein L24, mitochondrial OS=Drosophila melanogaster OX=7227 GN=mRpL24 PE=2 SV=1	6	6	4	2	2.58496	2	0.584963
>sp	Q9VQ62	NPC2_DROME NPC intracellular cholesterol transporter 2 homolog a OS=Drosophila melanogaster OX=7227 GN=Npc2a PE=2 SV=1	6	2	2	1	2.58496	1	1.58496
>sp	Q9VZL6	LTOR4_DROME Ragulator complex protein LAMTOR4 homolog OS=Drosophila melanogaster OX=7227 GN=CG14977 PE=1 SV=2	6	2	1	1	2.58496	0	2.58496
>sp	Q9W3V8	ALG8_DROME Probable dolichyl pyrophosphate Glc1Man9GlcNAc2 alpha-1,3-glucosyltransferase OS=Drosophila melanogaster OX=7227 GN=xit PE=2 SV=1	6	5	1	1	2.58496	0	2.58496
>sp	Q9Y1A3	TIM8_DROME Mitochondrial import inner membrane translocase subunit Tim8 OS=Drosophila melanogaster OX=7227 GN=Tim8 PE=3 SV=1	6	4	1	1	2.58496	0	2.58496
>tr	E1JIL1	E1JIL1_DROME Uncharacterized protein, isoform D OS=Drosophila melanogaster OX=7227 GN=CG31303 PE=1 SV=1	6	3	1	1	2.58496	0	2.58496
>tr	Q9V3L7	Q9V3L7_DROME GEO04710p1 OS=Drosophila melanogaster OX=7227 GN=NP15.6 PE=1 SV=1	6	4	4	3	2.58496	2	0.584963
>tr	Q9VAP1	Q9VAP1_DROME Uncharacterized protein OS=Drosophila melanogaster OX=7227 GN=CG14512 PE=4 SV=1	6	5	2	1	2.58496	1	1.58496
>tr	Q9VNC1	Q9VNC1_DROME Mitochondrial ribosomal protein L44 OS=Drosophila melanogaster OX=7227 GN=mRpL44 PE=1 SV=1	6	6	5	5	2.58496	2.32193	0.263034
>tr	Q9VR96	Q9VR96_DROME IP02009p OS=Drosophila melanogaster OX=7227 GN=Obp19c PE=2 SV=1	6	4	4	2	2.58496	2	0.584963
>tr	Q9VXH7	Q9VXH7_DROME FI17510p1 OS=Drosophila melanogaster OX=7227 GN=CG9917-RA PE=1 SV=1	6	4	2	2	2.58496	1	1.58496
>tr	Q9W0M0	Q9W0M0_DROME Uncharacterized protein OS=Drosophila melanogaster OX=7227 GN=CG13890 PE=1 SV=1	6	4	4	2	2.58496	2	0.584963
>tr	Q9W2E8	Q9W2E8_DROME NADH dehydrogenase (Ubiquinone) B12 subunit, isoform A OS=Drosophila melanogaster OX=7227 GN=ND-B12 PE=2 SV=1	6	3	3	2	2.58496	1.58496	1
>tr	Q9VWL3	Q9VWL3_DROME Uncharacterized protein OS=Drosophila melanogaster OX=7227 GN=CG7453 PE=1 SV=2	6	3	1	1	2.58496	0	2.58496
>sp	P38040	GBG1_DROME Guanine nucleotide-binding protein subunit gamma-1 OS=Drosophila melanogaster OX=7227 GN=Ggamma1 PE=2 SV=1	6	3	1	1	2.58496	0	2.58496
>sp	Q7KVA1	XYLT_DROME Xylosyltransferase oxt OS=Drosophila melanogaster OX=7227 GN=oxt PE=2 SV=1	6	5	1	1	2.58496	0	2.58496
>sp	Q8SZ63	GOGA5_DROME Golgin-84 OS=Drosophila melanogaster OX=7227 GN=Golgin84 PE=1 SV=2	6	4	1	1	2.58496	0	2.58496
>sp	Q9V492	MPV17_DROME Mpv17-like protein OS=Drosophila melanogaster OX=7227 GN=CG11077 PE=2 SV=1	6	4	1	1	2.58496	0	2.58496
>sp	Q9VAS7	INX3_DROME Innexin inx3 OS=Drosophila melanogaster OX=7227 GN=Inx3 PE=1 SV=1	6	5	1	1	2.58496	0	2.58496
>sp	Q9VDD1	DDRGK_DROME DDRGK domain-containing protein 1 OS=Drosophila melanogaster OX=7227 GN=CG5862 PE=2 SV=1	6	3	1	1	2.58496	0	2.58496
>sp	Q9VRX6	INX4_DROME Innexin inx4 OS=Drosophila melanogaster OX=7227 GN=zpg PE=2 SV=1	6	3	1	1	2.58496	0	2.58496
>sp	Q9VSL7	FOI_DROME Zinc transporter foi OS=Drosophila melanogaster OX=7227 GN=foi PE=1 SV=3	6	4	1	1	2.58496	0	2.58496
>sp	Q9W589	OFUT2_DROME GDP-fucose protein O-fucosyltransferase 2 OS=Drosophila melanogaster OX=7227 GN=O-fut2 PE=1 SV=1	6	5	1	1	2.58496	0	2.58496
>sp	Q9XZ08	EXT3_DROME Exostosin-3 OS=Drosophila melanogaster OX=7227 GN=botv PE=1 SV=1	6	6	1	1	2.58496	0	2.58496
>tr	A0A0B4KG54	A0A0B4KG54_DROME S-methyl-5'-thioadenosine phosphorylase OS=Drosophila melanogaster OX=7227 GN=Mtap PE=3 SV=1	6	5	1	1	2.58496	0	2.58496
>tr	A0A0B4KGQ0	A0A0B4KGQ0_DROME Ran binding protein 3, isoform B OS=Drosophila melanogaster OX=7227 GN=RanBP3 PE=1 SV=1	6	4	1	1	2.58496	0	2.58496
>tr	A0A0B4KGQ4	A0A0B4KGQ4_DROME Easter, isoform B OS=Drosophila melanogaster OX=7227 GN=ea PE=3 SV=1	6	5	1	1	2.58496	0	2.58496
>tr	A0A0B4KGV7	A0A0B4KGV7_DROME Uncharacterized protein, isoform B OS=Drosophila melanogaster OX=7227 GN=CG13601 PE=4 SV=1	6	4	1	1	2.58496	0	2.58496
>tr	A0A0B4LGL6	A0A0B4LGL6_DROME Unzipped, isoform B OS=Drosophila melanogaster OX=7227 GN=uzip PE=4 SV=1	6	4	1	1	2.58496	0	2.58496
>tr	A0A0C4DHA6	A0A0C4DHA6_DROME Curled, isoform G OS=Drosophila melanogaster OX=7227 GN=cu PE=4 SV=1	6	5	1	1	2.58496	0	2.58496
>tr	A0A0S0X0Z7	A0A0S0X0Z7_DROME Protein tweety homolog OS=Drosophila melanogaster OX=7227 GN=CG3638 PE=3 SV=1	6	4	1	1	2.58496	0	2.58496
>tr	B7YZW3	B7YZW3_DROME Uncharacterized protein, isoform E OS=Drosophila melanogaster OX=7227 GN=CG42389 PE=1 SV=1	6	5	1	1	2.58496	0	2.58496
>tr	M9PCX4	M9PCX4_DROME Uncharacterized protein, isoform E OS=Drosophila melanogaster OX=7227 GN=CG3961 PE=1 SV=1	6	4	1	1	2.58496	0	2.58496
>tr	M9PG98	M9PG98_DROME alpha-1,2-Mannosidase OS=Drosophila melanogaster OX=7227 GN=Edem1 PE=1 SV=1	6	6	1	1	2.58496	0	2.58496
>tr	M9PGG4	M9PGG4_DROME Armadillo, isoform F OS=Drosophila melanogaster OX=7227 GN=arm PE=4 SV=1	6	5	1	1	2.58496	0	2.58496
>tr	Q3ZAN1	Q3ZAN1_DROME Golgi pH regulator OS=Drosophila melanogaster OX=7227 GN=GPHR PE=2 SV=1	6	4	1	1	2.58496	0	2.58496
>tr	Q6IGN6	Q6IGN6_DROME HDC05827 OS=Drosophila melanogaster OX=7227 GN=CG34228 PE=1 SV=1	6	4	1	1	2.58496	0	2.58496
>tr	Q6NP91	Q6NP91_DROME RE44586p OS=Drosophila melanogaster OX=7227 GN=CG11210 PE=1 SV=1	6	5	1	1	2.58496	0	2.58496
>tr	Q7JYH3	Q7JYH3_DROME NADH dehydrogenase (Ubiquinone) B14.7 subunit OS=Drosophila melanogaster OX=7227 GN=ND-B14.7 PE=1 SV=1	6	2	1	1	2.58496	0	2.58496
>tr	Q7JZZ3	Q7JZZ3_DROME RE03883p OS=Drosophila melanogaster OX=7227 GN=CG13321 PE=1 SV=1	6	5	1	1	2.58496	0	2.58496
>tr	Q7K579	Q7K579_DROME Diacylglycerol kinase OS=Drosophila melanogaster OX=7227 GN=Dgkepsilon PE=1 SV=1	6	5	1	1	2.58496	0	2.58496
>tr	Q7K8Y5	Q7K8Y5_DROME Serpin 4 OS=Drosophila melanogaster OX=7227 GN=Spn42Da PE=1 SV=1	6	6	1	1	2.58496	0	2.58496
>tr	Q8IP48	Q8IP48_DROME Zinc transporter 35C, isoform B OS=Drosophila melanogaster OX=7227 GN=ZnT35C PE=4 SV=1	6	4	1	1	2.58496	0	2.58496
>tr	Q8IQQ7	Q8IQQ7_DROME Bloated tubules, isoform B OS=Drosophila melanogaster OX=7227 GN=blot PE=2 SV=1	6	4	1	1	2.58496	0	2.58496
>tr	Q8SWX4	Q8SWX4_DROME Aminopeptidase OS=Drosophila melanogaster OX=7227 GN=CG5839 PE=1 SV=1	6	6	1	1	2.58496	0	2.58496
>tr	Q94515	Q94515_DROME Des-1 protein OS=Drosophila melanogaster OX=7227 GN=ifc PE=1 SV=1	6	3	1	1	2.58496	0	2.58496
>tr	Q960K3	Q960K3_DROME LD47387p OS=Drosophila melanogaster OX=7227 GN=Dmel\CG1103 PE=2 SV=1	6	2	1	1	2.58496	0	2.58496
>tr	Q961B9	Q961B9_DROME LD24073p OS=Drosophila melanogaster OX=7227 GN=Dmel\CG5027 PE=2 SV=1	6	6	1	1	2.58496	0	2.58496
>tr	Q9VEJ4	Q9VEJ4_DROME HL05730p OS=Drosophila melanogaster OX=7227 GN=Dmel\CG5823 PE=1 SV=2	6	3	1	1	2.58496	0	2.58496
>tr	Q9VG14	Q9VG14_DROME Uncharacterized protein OS=Drosophila melanogaster OX=7227 GN=CG7091 PE=4 SV=3	6	3	1	1	2.58496	0	2.58496
>tr	Q9VGF0	Q9VGF0_DROME Midline fasciclin, isoform C OS=Drosophila melanogaster OX=7227 GN=mfas PE=1 SV=1	6	4	1	1	2.58496	0	2.58496
>tr	Q9VIG6	Q9VIG6_DROME FI23927p1 OS=Drosophila melanogaster OX=7227 GN=Dmel\CG9265 PE=2 SV=3	6	5	1	1	2.58496	0	2.58496
>tr	Q9VIL1	Q9VIL1_DROME GEO05273p1 OS=Drosophila melanogaster OX=7227 GN=38D.27 PE=2 SV=2	6	2	1	1	2.58496	0	2.58496
>tr	Q9VLP5	Q9VLP5_DROME LD42916p OS=Drosophila melanogaster OX=7227 GN=Dme_CG7806 PE=1 SV=1	6	5	1	1	2.58496	0	2.58496
>tr	Q9VMR0	Q9VMR0_DROME GM05057p OS=Drosophila melanogaster OX=7227 GN=Dmel\CG7382 PE=1 SV=1	6	4	1	1	2.58496	0	2.58496
>tr	Q9VPR1	Q9VPR1_DROME GH02075p OS=Drosophila melanogaster OX=7227 GN=Tspo PE=1 SV=1	6	3	1	1	2.58496	0	2.58496
>tr	Q9VQZ1	Q9VQZ1_DROME Lethal (2) k05819, isoform A OS=Drosophila melanogaster OX=7227 GN=l(2)k05819 PE=2 SV=3	6	3	1	1	2.58496	0	2.58496
>tr	Q9VU37	Q9VU37_DROME Protein-S-isoprenylcysteine O-methyltransferase OS=Drosophila melanogaster OX=7227 GN=ste14 PE=2 SV=1	6	4	1	1	2.58496	0	2.58496
>tr	Q9VWJ1	Q9VWJ1_DROME Uncharacterized protein, isoform A OS=Drosophila melanogaster OX=7227 GN=CG8034 PE=1 SV=2	6	4	1	1	2.58496	0	2.58496
>tr	Q9VXU7	Q9VXU7_DROME IP07261p OS=Drosophila melanogaster OX=7227 GN=Alg14 PE=2 SV=1	6	4	1	1	2.58496	0	2.58496
>tr	Q9VZD9	Q9VZD9_DROME Peroxisomal membrane protein 34, isoform A OS=Drosophila melanogaster OX=7227 GN=PMP34 PE=3 SV=2	6	3	1	1	2.58496	0	2.58496
>tr	Q9W0H8	Q9W0H8_DROME IP16409p OS=Drosophila melanogaster OX=7227 GN=scf PE=1 SV=2	6	5	1	1	2.58496	0	2.58496
>tr	Q9W388	Q9W388_DROME AP-1 complex subunit gamma OS=Drosophila melanogaster OX=7227 GN=AP-1gamma PE=1 SV=2	6	6	1	1	2.58496	0	2.58496
>tr	Q9W3M4	Q9W3M4_DROME LD24308p OS=Drosophila melanogaster OX=7227 GN=l(1)G0193 PE=1 SV=1	6	4	1	1	2.58496	0	2.58496
>tr	Q9W5X0	Q9W5X0_DROME LD21953p OS=Drosophila melanogaster OX=7227 GN=Rab35 PE=1 SV=1	6	6	1	1	2.58496	0	2.58496
>tr	Q9XZ28	Q9XZ28_DROME Uncharacterized protein, isoform A OS=Drosophila melanogaster OX=7227 GN=BcDNA:LD21794 PE=2 SV=1	6	6	1	1	2.58496	0	2.58496
>tr	Q9VUJ1	Q9VUJ1_DROME Proteasome subunit beta type OS=Drosophila melanogaster OX=7227 GN=Prosbeta2 PE=1 SV=1	5	3	38	12	2.32193	5.24793	-2.926
>tr	A1ZBE9	A1ZBE9_DROME Methionyl-tRNA synthetase OS=Drosophila melanogaster OX=7227 GN=MetRS PE=1 SV=1	5	5	35	22	2.32193	5.12928	-2.80735
>tr	A8DY81	A8DY81_DROME Not1, isoform C OS=Drosophila melanogaster OX=7227 GN=Not1 PE=1 SV=1	5	5	34	27	2.32193	5.08746	-2.76553
>sp	O02195	EIF3I_DROME Eukaryotic translation initiation factor 3 subunit I OS=Drosophila melanogaster OX=7227 GN=eIF3i PE=1 SV=1	5	3	33	12	2.32193	5.04439	-2.72247
>sp	P55035	PSMD4_DROME 26S proteasome non-ATPase regulatory subunit 4 OS=Drosophila melanogaster OX=7227 GN=Rpn10 PE=1 SV=2	5	5	31	12	2.32193	4.9542	-2.63227
>sp	Q9VUV9	U520_DROME Putative U5 small nuclear ribonucleoprotein 200 kDa helicase OS=Drosophila melanogaster OX=7227 GN=l(3)72Ab PE=2 SV=4	5	4	30	20	2.32193	4.90689	-2.58496
>tr	Q9GQR5	Q9GQR5_DROME RH02809p OS=Drosophila melanogaster OX=7227 GN=stai PE=1 SV=1	5	3	29	7	2.32193	4.85798	-2.53605
>tr	M9PD27	M9PD27_DROME Eukaryotic translation release factor 1, isoform H OS=Drosophila melanogaster OX=7227 GN=eRF1 PE=1 SV=1	5	4	28	11	2.32193	4.80735	-2.48543
>tr	M9PF24	M9PF24_DROME Kinesin light chain, isoform B OS=Drosophila melanogaster OX=7227 GN=Klc PE=4 SV=1	5	5	27	16	2.32193	4.75489	-2.43296
>sp	Q9VWG3	RS10B_DROME 40S ribosomal protein S10b OS=Drosophila melanogaster OX=7227 GN=RpS10b PE=1 SV=2	5	4	24	7	2.32193	4.58496	-2.26303
>tr	A8JNJ6	A8JNJ6_DROME Karst, isoform E OS=Drosophila melanogaster OX=7227 GN=kst PE=1 SV=2	5	5	24	23	2.32193	4.58496	-2.26303
>tr	M9MRQ9	M9MRQ9_DROME Succinate--CoA ligase [ADP/GDP-forming] subunit alpha, mitochondrial OS=Drosophila melanogaster OX=7227 GN=Scsalpha1 PE=3 SV=1	5	4	24	8	2.32193	4.58496	-2.26303
>tr	Q9VWD9	Q9VWD9_DROME LD38919p OS=Drosophila melanogaster OX=7227 GN=Ubqn PE=1 SV=1	5	3	24	14	2.32193	4.58496	-2.26303
>sp	O77410	EIF3E_DROME Eukaryotic translation initiation factor 3 subunit E OS=Drosophila melanogaster OX=7227 GN=eIF3e PE=1 SV=1	5	4	23	9	2.32193	4.52356	-2.20163
>sp	Q9VXN4	SYRC_DROME Probable arginine--tRNA ligase, cytoplasmic OS=Drosophila melanogaster OX=7227 GN=ArgRS PE=2 SV=1	5	5	23	16	2.32193	4.52356	-2.20163
>tr	A0A0B4KHJ5	A0A0B4KHJ5_DROME Glycogen [starch] synthase OS=Drosophila melanogaster OX=7227 GN=GlyS PE=1 SV=1	5	3	23	13	2.32193	4.52356	-2.20163
>tr	Q9VMQ9	Q9VMQ9_DROME Clot protein OS=Drosophila melanogaster OX=7227 GN=cl PE=1 SV=1	5	5	20	9	2.32193	4.32193	-2
>sp	P34739	TTF2_DROME Transcription termination factor 2 OS=Drosophila melanogaster OX=7227 GN=lds PE=1 SV=2	5	5	18	13	2.32193	4.16993	-1.848
>tr	A1Z9E3	A1Z9E3_DROME Elongation factor Tu OS=Drosophila melanogaster OX=7227 GN=mEFTu1 PE=1 SV=1	5	5	18	12	2.32193	4.16993	-1.848
>tr	Q0E965	Q0E965_DROME SR protein kinase, isoform A OS=Drosophila melanogaster OX=7227 GN=SRPK PE=1 SV=1	5	4	18	14	2.32193	4.16993	-1.848
>tr	Q9V436	Q9V436_DROME 26S proteasome regulatory complex subunit p30 OS=Drosophila melanogaster OX=7227 GN=Rpn12 PE=1 SV=1	5	5	18	10	2.32193	4.16993	-1.848
>sp	Q9VCW3	NU133_DROME Nuclear pore complex protein Nup133 OS=Drosophila melanogaster OX=7227 GN=Nup133 PE=2 SV=2	5	5	17	10	2.32193	4.08746	-1.76553
>tr	Q7K5K3	Q7K5K3_DROME Pyruvate dehydrogenase E1 component subunit beta OS=Drosophila melanogaster OX=7227 GN=Pdhb PE=1 SV=1	5	5	17	9	2.32193	4.08746	-1.76553
>tr	Q9W229	Q9W229_DROME 40S ribosomal protein S24 OS=Drosophila melanogaster OX=7227 GN=RpS24 PE=1 SV=1	5	3	17	6	2.32193	4.08746	-1.76553
>sp	P18053	PSA4_DROME Proteasome subunit alpha type-4 OS=Drosophila melanogaster OX=7227 GN=Prosalpha3 PE=1 SV=2	5	3	16	6	2.32193	4	-1.67807
>tr	H8F4T6	H8F4T6_DROME FI19911p1 OS=Drosophila melanogaster OX=7227 GN=CG16935-RA PE=1 SV=1	5	5	16	10	2.32193	4	-1.67807
>tr	Q9V3V9	Q9V3V9_DROME Endonuclease G inhibitor, isoform A OS=Drosophila melanogaster OX=7227 GN=EndoGI PE=1 SV=1	5	4	16	9	2.32193	4	-1.67807
>tr	Q9VD58	Q9VD58_DROME GH26270p OS=Drosophila melanogaster OX=7227 GN=Idh3b PE=1 SV=1	5	5	16	10	2.32193	4	-1.67807
>sp	Q94899	CSN2_DROME COP9 signalosome complex subunit 2 OS=Drosophila melanogaster OX=7227 GN=alien PE=1 SV=2	5	5	15	10	2.32193	3.90689	-1.58496
>sp	Q9W401	CISY_DROME Probable citrate synthase, mitochondrial OS=Drosophila melanogaster OX=7227 GN=kdn PE=2 SV=1	5	5	15	10	2.32193	3.90689	-1.58496
>sp	Q8I8U7	TRA1_DROME Transcription-associated protein 1 OS=Drosophila melanogaster OX=7227 GN=Nipped-A PE=1 SV=4	5	4	14	12	2.32193	3.80735	-1.48543
>sp	Q8T3U2	RS23_DROME 40S ribosomal protein S23 OS=Drosophila melanogaster OX=7227 GN=RpS23 PE=1 SV=1	5	3	14	6	2.32193	3.80735	-1.48543
>tr	A1ZBF1	A1ZBF1_DROME FI16628p1 OS=Drosophila melanogaster OX=7227 GN=CG18190-RB PE=1 SV=2	5	5	14	11	2.32193	3.80735	-1.48543
>tr	O77266	O77266_DROME Uncharacterized protein, isoform A OS=Drosophila melanogaster OX=7227 GN=CG4199 PE=1 SV=3	5	5	14	10	2.32193	3.80735	-1.48543
>tr	Q7JUP3	Q7JUP3_DROME Caspar, isoform A OS=Drosophila melanogaster OX=7227 GN=casp PE=1 SV=1	5	5	14	9	2.32193	3.80735	-1.48543
>tr	Q7K0B6	Q7K0B6_DROME Glutathione S transferase T1 OS=Drosophila melanogaster OX=7227 GN=GstT1 PE=1 SV=1	5	5	14	9	2.32193	3.80735	-1.48543
>tr	Q9VYW3	Q9VYW3_DROME GEO08380p1 OS=Drosophila melanogaster OX=7227 GN=RPA3 PE=1 SV=1	5	5	14	7	2.32193	3.80735	-1.48543
>tr	Q9W3C3	Q9W3C3_DROME LD10016p OS=Drosophila melanogaster OX=7227 GN=Dmel\CG2004 PE=1 SV=1	5	4	14	7	2.32193	3.80735	-1.48543
>sp	P05205	HP1_DROME Heterochromatin protein 1 OS=Drosophila melanogaster OX=7227 GN=Su(var)205 PE=1 SV=2	5	3	13	7	2.32193	3.70044	-1.37851
>sp	P56538	IF6_DROME Eukaryotic translation initiation factor 6 OS=Drosophila melanogaster OX=7227 GN=eIF6 PE=2 SV=3	5	3	13	7	2.32193	3.70044	-1.37851
>tr	A1Z7J6	A1Z7J6_DROME Sec31 ortholog, isoform B OS=Drosophila melanogaster OX=7227 GN=Sec31 PE=1 SV=1	5	4	13	9	2.32193	3.70044	-1.37851
>tr	O76752	O76752_DROME CG12117-PA OS=Drosophila melanogaster OX=7227 GN=Sptr PE=1 SV=1	5	3	13	7	2.32193	3.70044	-1.37851
>tr	Q9VEP6	Q9VEP6_DROME Adenylosuccinate lyase OS=Drosophila melanogaster OX=7227 GN=AdSL PE=1 SV=1	5	3	13	10	2.32193	3.70044	-1.37851
>sp	P42271	TBG2_DROME Tubulin gamma-2 chain OS=Drosophila melanogaster OX=7227 GN=gammaTub37C PE=1 SV=3	5	5	12	10	2.32193	3.58496	-1.26303
>sp	Q9Y0Y2	PURA_DROME Adenylosuccinate synthetase OS=Drosophila melanogaster OX=7227 GN=AdSS PE=2 SV=1	5	3	12	7	2.32193	3.58496	-1.26303
>tr	A0A0C4DHG2	A0A0C4DHG2_DROME Gelsolin, isoform J OS=Drosophila melanogaster OX=7227 GN=Gel PE=4 SV=1	5	3	12	9	2.32193	3.58496	-1.26303
>tr	M9PBK5	M9PBK5_DROME Ribosomal protein LP1, isoform B OS=Drosophila melanogaster OX=7227 GN=RpLP1 PE=3 SV=1	5	2	12	4	2.32193	3.58496	-1.26303
>tr	Q9VQ78	Q9VQ78_DROME LD16031p OS=Drosophila melanogaster OX=7227 GN=TBCD PE=1 SV=1	5	3	12	7	2.32193	3.58496	-1.26303
>sp	P55828	RS20_DROME 40S ribosomal protein S20 OS=Drosophila melanogaster OX=7227 GN=RpS20 PE=1 SV=1	5	3	11	3	2.32193	3.45943	-1.1375
>sp	Q9V3H2	PSDE_DROME 26S proteasome non-ATPase regulatory subunit 14 OS=Drosophila melanogaster OX=7227 GN=Rpn11 PE=1 SV=1	5	4	11	6	2.32193	3.45943	-1.1375
>sp	Q9VWA1	CLC_DROME Clathrin light chain OS=Drosophila melanogaster OX=7227 GN=Clc PE=2 SV=1	5	3	11	6	2.32193	3.45943	-1.1375
>sp	Q9VXX8	RL371_DROME Probable 60S ribosomal protein L37-A OS=Drosophila melanogaster OX=7227 GN=RpL37a PE=1 SV=1	5	2	11	2	2.32193	3.45943	-1.1375
>tr	A0A126GUV0	A0A126GUV0_DROME Uncharacterized protein, isoform C OS=Drosophila melanogaster OX=7227 GN=CG10407 PE=1 SV=1	5	4	11	8	2.32193	3.45943	-1.1375
>tr	Q9VSL6	Q9VSL6_DROME Glutathione S transferase O1 OS=Drosophila melanogaster OX=7227 GN=GstO1 PE=1 SV=1	5	4	10	7	2.32193	3.32193	-1
>sp	Q9VCX3	RM45_DROME Probable 39S ribosomal protein L45, mitochondrial OS=Drosophila melanogaster OX=7227 GN=mRpL45 PE=2 SV=1	5	5	9	5	2.32193	3.16993	-0.847997
>tr	E2QD64	E2QD64_DROME Uncharacterized protein, isoform B OS=Drosophila melanogaster OX=7227 GN=NO66 PE=1 SV=1	5	4	9	8	2.32193	3.16993	-0.847997
>tr	Q9VHA1	Q9VHA1_DROME Spermidine synthase, isoform A OS=Drosophila melanogaster OX=7227 GN=SpdS PE=1 SV=1	5	3	9	4	2.32193	3.16993	-0.847997
>sp	Q9W5E1	RBX1A_DROME RING-box protein 1A OS=Drosophila melanogaster OX=7227 GN=Roc1a PE=1 SV=1	5	3	8	3	2.32193	3	-0.678072
>tr	Q7JVH6	Q7JVH6_DROME CG9436 OS=Drosophila melanogaster OX=7227 GN=CG9436 PE=1 SV=1	5	4	8	6	2.32193	3	-0.678072
>tr	Q9VD02	Q9VD02_DROME GH14779p OS=Drosophila melanogaster OX=7227 GN=Dmel\CG7054 PE=1 SV=1	5	2	8	3	2.32193	3	-0.678072
>tr	Q9VEK8	Q9VEK8_DROME GH07711p OS=Drosophila melanogaster OX=7227 GN=sds22 PE=1 SV=1	5	4	8	5	2.32193	3	-0.678072
>sp	Q9VG76	MYCBP_DROME c-Myc-binding protein homolog OS=Drosophila melanogaster OX=7227 GN=CG17202 PE=2 SV=2	5	3	7	3	2.32193	2.80735	-0.485427
>sp	Q9VW56	PFD6_DROME Probable prefoldin subunit 6 OS=Drosophila melanogaster OX=7227 GN=Pfdn6 PE=2 SV=1	5	3	7	3	2.32193	2.80735	-0.485427
>tr	A0A0B4LEK8	A0A0B4LEK8_DROME Sec24AB ortholog, isoform C OS=Drosophila melanogaster OX=7227 GN=Sec24AB PE=1 SV=1	5	5	7	4	2.32193	2.80735	-0.485427
>tr	A4V3J5	A4V3J5_DROME Heterogeneous nuclear ribonucleoprotein at 98DE, isoform C OS=Drosophila melanogaster OX=7227 GN=Hrb98DE PE=1 SV=1	5	3	7	3	2.32193	2.80735	-0.485427
>tr	F0JAN9	F0JAN9_DROME RE19853p OS=Drosophila melanogaster OX=7227 GN=RhoGAP68F PE=1 SV=1	5	3	7	6	2.32193	2.80735	-0.485427
>tr	Q86BQ4	Q86BQ4_DROME Uncharacterized protein, isoform B OS=Drosophila melanogaster OX=7227 GN=CG2862 PE=1 SV=1	5	3	7	4	2.32193	2.80735	-0.485427
>tr	Q9VH72	Q9VH72_DROME TA01656p1 OS=Drosophila melanogaster OX=7227 GN=BVR PE=1 SV=1	5	4	7	4	2.32193	2.80735	-0.485427
>sp	Q9W5N2	RL38_DROME 60S ribosomal protein L38 OS=Drosophila melanogaster OX=7227 GN=RpL38 PE=1 SV=1	5	2	6	3	2.32193	2.58496	-0.263034
>tr	Q9VE85	Q9VE85_DROME Nucleoporin 43kD OS=Drosophila melanogaster OX=7227 GN=Nup43 PE=1 SV=1	5	2	6	4	2.32193	2.58496	-0.263034
>tr	Q9VLS4	Q9VLS4_DROME GEO10176p1 OS=Drosophila melanogaster OX=7227 GN=Dmel\CG8498 PE=1 SV=1	5	4	6	4	2.32193	2.58496	-0.263034
>sp	P23625	GNAQ_DROME G protein alpha q subunit OS=Drosophila melanogaster OX=7227 GN=Galphaq PE=2 SV=2	5	4	2	2	2.32193	1	1.32193
>sp	P40793	CDC42_DROME Cdc42 homolog OS=Drosophila melanogaster OX=7227 GN=Cdc42 PE=1 SV=1	5	3	2	2	2.32193	1	1.32193
>sp	Q9VBV5	SIL1_DROME Nucleotide exchange factor SIL1 OS=Drosophila melanogaster OX=7227 GN=CG10420 PE=2 SV=1	5	4	2	2	2.32193	1	1.32193
>sp	Q9VE34	EPG5_DROME Ectopic P granules protein 5 homolog OS=Drosophila melanogaster OX=7227 GN=CG14299 PE=1 SV=2	5	4	3	3	2.32193	1.58496	0.736966
>sp	Q9VF89	RM09_DROME 39S ribosomal protein L9, mitochondrial OS=Drosophila melanogaster OX=7227 GN=mRpL9 PE=2 SV=1	5	3	1	1	2.32193	0	2.32193
>sp	Q9VJD2	LTOR3_DROME Ragulator complex protein LAMTOR3 homolog OS=Drosophila melanogaster OX=7227 GN=CG5110 PE=2 SV=1	5	3	1	1	2.32193	0	2.32193
>sp	Q9VKB9	RBGPR_DROME Rab3 GTPase-activating protein regulatory subunit OS=Drosophila melanogaster OX=7227 GN=Rab3-GAP PE=1 SV=2	5	4	3	3	2.32193	1.58496	0.736966
>sp	Q9VQ93	GOLP3_DROME Golgi phosphoprotein 3 homolog sauron OS=Drosophila melanogaster OX=7227 GN=sau PE=1 SV=1	5	3	1	1	2.32193	0	2.32193
>sp	Q9VTH0	PLOD_DROME Procollagen-lysine,2-oxoglutarate 5-dioxygenase OS=Drosophila melanogaster OX=7227 GN=Plod PE=1 SV=1	5	4	1	1	2.32193	0	2.32193
>sp	Q9W021	RM23_DROME 39S ribosomal protein L23, mitochondrial OS=Drosophila melanogaster OX=7227 GN=mRpL23 PE=2 SV=1	5	3	1	1	2.32193	0	2.32193
>sp	Q9XY35	QCR9_DROME Cytochrome b-c1 complex subunit 9 OS=Drosophila melanogaster OX=7227 GN=ox PE=3 SV=1	5	2	1	1	2.32193	0	2.32193
>tr	M9PDU4	M9PDU4_DROME Acyl carrier protein OS=Drosophila melanogaster OX=7227 GN=ND-ACP PE=1 SV=1	5	2	5	3	2.32193	2.32193	0
>tr	M9PEZ2	M9PEZ2_DROME Fibroblast growth factor receptor 1 oncogene partner 2, isoform B OS=Drosophila melanogaster OX=7227 GN=Fgop2 PE=4 SV=1	5	4	1	1	2.32193	0	2.32193
>tr	Q86BR8	Q86BR8_DROME Mitochondrial transcription factor A, isoform B OS=Drosophila melanogaster OX=7227 GN=TFAM PE=1 SV=1	5	5	5	3	2.32193	2.32193	0
>tr	M9PHN1	M9PHN1_DROME Discontinuous actin hexagon, isoform B OS=Drosophila melanogaster OX=7227 GN=dah PE=4 SV=1	5	4	2	2	2.32193	1	1.32193
>tr	O61722	O61722_DROME PRL-1 phosphatase, isoform A OS=Drosophila melanogaster OX=7227 GN=PRL-1 PE=1 SV=2	5	4	4	2	2.32193	2	0.321928
>tr	Q9V3D0	Q9V3D0_DROME LD33485p OS=Drosophila melanogaster OX=7227 GN=mRpL4 PE=1 SV=1	5	4	5	3	2.32193	2.32193	0
>tr	O76904	O76904_DROME EG:8D8.1 protein OS=Drosophila melanogaster OX=7227 GN=fs(1)N PE=2 SV=1	5	5	4	4	2.32193	2	0.321928
>tr	Q0E9B5	Q0E9B5_DROME CG8841, isoform A OS=Drosophila melanogaster OX=7227 GN=CG8841 PE=1 SV=1	5	4	4	3	2.32193	2	0.321928
>tr	Q6NP72	Q6NP72_DROME GEO09659p1 OS=Drosophila melanogaster OX=7227 GN=CG13220 PE=1 SV=1	5	3	1	1	2.32193	0	2.32193
>tr	Q7K010	Q7K010_DROME Tetraspanin OS=Drosophila melanogaster OX=7227 GN=Tsp42Ef PE=2 SV=1	5	3	2	1	2.32193	1	1.32193
>tr	Q9VEA1	Q9VEA1_DROME Eukaryotic translation initiation factor 1A, isoform A OS=Drosophila melanogaster OX=7227 GN=eIF1A PE=1 SV=1	5	2	5	3	2.32193	2.32193	0
>tr	Q9VBI3	Q9VBI3_DROME RH72336p OS=Drosophila melanogaster OX=7227 GN=Vps2 PE=1 SV=1	5	4	3	3	2.32193	1.58496	0.736966
>tr	Q9VDZ5	Q9VDZ5_DROME GH27195p OS=Drosophila melanogaster OX=7227 GN=CG42359-RA PE=1 SV=3	5	1	3	1	2.32193	1.58496	0.736966
>tr	Q9VF15	Q9VF15_DROME GEO09476p1 OS=Drosophila melanogaster OX=7227 GN=glob1 PE=1 SV=1	5	4	4	3	2.32193	2	0.321928
>tr	Q9VRQ9	Q9VRQ9_DROME GH11174p OS=Drosophila melanogaster OX=7227 GN=QC PE=1 SV=2	5	4	5	3	2.32193	2.32193	0
>tr	Q9VVT6	Q9VVT6_DROME GEO08966p1 OS=Drosophila melanogaster OX=7227 GN=Grx1 PE=2 SV=1	5	3	3	2	2.32193	1.58496	0.736966
>tr	Q9VXQ0	Q9VXQ0_DROME Mitochondrial ribosomal protein L3 OS=Drosophila melanogaster OX=7227 GN=mRpL3 PE=1 SV=2	5	4	2	2	2.32193	1	1.32193
>tr	Q9W3C8	Q9W3C8_DROME LD36568p OS=Drosophila melanogaster OX=7227 GN=CG11285 PE=1 SV=1	5	4	3	3	2.32193	1.58496	0.736966
>tr	Q9VEC4	Q9VEC4_DROME Uncharacterized protein, isoform A OS=Drosophila melanogaster OX=7227 GN=CG7208 PE=4 SV=3	5	5	1	1	2.32193	0	2.32193
>tr	Q9VG01	Q9VG01_DROME RE12073p OS=Drosophila melanogaster OX=7227 GN=Dmel\CG46280 PE=1 SV=1	5	5	1	1	2.32193	0	2.32193
>tr	Q9VQ96	Q9VQ96_DROME RH13166p OS=Drosophila melanogaster OX=7227 GN=CG31686 PE=2 SV=1	5	3	1	1	2.32193	0	2.32193
>tr	Q9W2G9	Q9W2G9_DROME Acyl-coenzyme A oxidase OS=Drosophila melanogaster OX=7227 GN=Acox57D-p PE=1 SV=1	5	5	1	1	2.32193	0	2.32193
>sp	P09208	INSR_DROME Insulin-like receptor OS=Drosophila melanogaster OX=7227 GN=InR PE=1 SV=3	5	4	1	1	2.32193	0	2.32193
>sp	P33270	CP6A2_DROME Cytochrome P450 6a2 OS=Drosophila melanogaster OX=7227 GN=Cyp6a2 PE=2 SV=2	5	4	1	1	2.32193	0	2.32193
>sp	P35220	CTNA_DROME Catenin alpha OS=Drosophila melanogaster OX=7227 GN=alpha-Cat PE=1 SV=2	5	5	1	1	2.32193	0	2.32193
>sp	Q27593	CP6A8_DROME Cytochrome P450 6a8 OS=Drosophila melanogaster OX=7227 GN=Cyp6a8 PE=2 SV=2	5	4	1	1	2.32193	0	2.32193
>sp	Q7JQ32	GC76C_DROME Receptor-type guanylate cyclase Gyc76C OS=Drosophila melanogaster OX=7227 GN=Gyc76C PE=1 SV=1	5	5	1	1	2.32193	0	2.32193
>sp	Q8IMX7	MIRO_DROME Mitochondrial Rho GTPase OS=Drosophila melanogaster OX=7227 GN=Miro PE=1 SV=1	5	3	1	1	2.32193	0	2.32193
>sp	Q8IN78	TIM22_DROME Mitochondrial import inner membrane translocase subunit Tim22 OS=Drosophila melanogaster OX=7227 GN=Tim22 PE=2 SV=1	5	4	1	1	2.32193	0	2.32193
>sp	Q8IRI6	GTR1_DROME Glucose transporter type 1 OS=Drosophila melanogaster OX=7227 GN=Glut1 PE=2 SV=4	5	4	1	1	2.32193	0	2.32193
>sp	Q8T8L8	ALG10_DROME Putative Dol-P-Glc:Glc(2)Man(9)GlcNAc(2)-PP-Dol alpha-1,2-glucosyltransferase OS=Drosophila melanogaster OX=7227 GN=Alg10 PE=2 SV=1	5	5	1	1	2.32193	0	2.32193
>sp	Q9GQQ0	SPIN_DROME Protein spinster OS=Drosophila melanogaster OX=7227 GN=spin PE=1 SV=1	5	3	1	1	2.32193	0	2.32193
>sp	Q9NI63	PMYT1_DROME Membrane-associated tyrosine- and threonine-specific cdc2-inhibitory kinase OS=Drosophila melanogaster OX=7227 GN=Myt1 PE=1 SV=2	5	5	1	1	2.32193	0	2.32193
>sp	Q9VIW3	RAGP1_DROME Ran GTPase-activating protein OS=Drosophila melanogaster OX=7227 GN=RanGAP PE=1 SV=1	5	4	1	1	2.32193	0	2.32193
>sp	Q9VRG7	CNEP1_DROME CTD nuclear envelope phosphatase 1 homolog OS=Drosophila melanogaster OX=7227 GN=Dd PE=2 SV=1	5	4	1	1	2.32193	0	2.32193
>sp	Q9VYV5	FUT8_DROME Alpha-(1,6)-fucosyltransferase OS=Drosophila melanogaster OX=7227 GN=FucT6 PE=1 SV=1	5	4	1	1	2.32193	0	2.32193
>sp	Q9VZJ9	MUL1_DROME Mitochondrial E3 ubiquitin protein ligase 1 OS=Drosophila melanogaster OX=7227 GN=Mul1 PE=1 SV=1	5	4	1	1	2.32193	0	2.32193
>sp	Q9W2M2	TREA_DROME Trehalase OS=Drosophila melanogaster OX=7227 GN=Treh PE=1 SV=1	5	5	1	1	2.32193	0	2.32193
>tr	A0A0B4KEU5	A0A0B4KEU5_DROME Coronin OS=Drosophila melanogaster OX=7227 GN=coro PE=1 SV=1	5	3	1	1	2.32193	0	2.32193
>tr	A0A0B4KFQ0	A0A0B4KFQ0_DROME BIR repeat containing ubiquitin-conjugating enzyme, isoform E OS=Drosophila melanogaster OX=7227 GN=Bruce PE=1 SV=1	5	4	1	1	2.32193	0	2.32193
>tr	A0A0S0WGR0	A0A0S0WGR0_DROME Uncharacterized protein, isoform C OS=Drosophila melanogaster OX=7227 GN=CG7970 PE=1 SV=1	5	2	1	1	2.32193	0	2.32193
>tr	A0A0S0WIH4	A0A0S0WIH4_DROME Myosin heavy chain, isoform V OS=Drosophila melanogaster OX=7227 GN=Mhc PE=1 SV=1	5	5	1	1	2.32193	0	2.32193
>tr	A1Z7Z4	A1Z7Z4_DROME CG1648, isoform B OS=Drosophila melanogaster OX=7227 GN=CG1648 PE=1 SV=1	5	2	1	1	2.32193	0	2.32193
>tr	A1Z8R8	A1Z8R8_DROME Rhomboid-7, isoform A OS=Drosophila melanogaster OX=7227 GN=rho-7 PE=4 SV=1	5	3	1	1	2.32193	0	2.32193
>tr	A1Z8T3	A1Z8T3_DROME GEO10360p1 OS=Drosophila melanogaster OX=7227 GN=CG18343-RA PE=2 SV=1	5	1	1	1	2.32193	0	2.32193
>tr	A8DY62	A8DY62_DROME Uncharacterized protein, isoform B OS=Drosophila melanogaster OX=7227 GN=PIG-X PE=4 SV=1	5	4	1	1	2.32193	0	2.32193
>tr	B7YZZ0	B7YZZ0_DROME GH19557p OS=Drosophila melanogaster OX=7227 GN=CG42371-RA PE=2 SV=1	5	2	1	1	2.32193	0	2.32193
>tr	M9MSM5	M9MSM5_DROME Dishevelled associated activator of morphogenesis, isoform D OS=Drosophila melanogaster OX=7227 GN=DAAM PE=4 SV=1	5	3	1	1	2.32193	0	2.32193
>tr	M9NCX9	M9NCX9_DROME Galectin OS=Drosophila melanogaster OX=7227 GN=galectin PE=1 SV=1	5	4	1	1	2.32193	0	2.32193
>tr	M9PFT8	M9PFT8_DROME Uncharacterized protein, isoform B OS=Drosophila melanogaster OX=7227 GN=CG5235 PE=4 SV=1	5	5	1	1	2.32193	0	2.32193
>tr	M9PIC3	M9PIC3_DROME Uncharacterized protein, isoform B OS=Drosophila melanogaster OX=7227 GN=CG4825 PE=1 SV=1	5	4	1	1	2.32193	0	2.32193
>tr	O96067	O96067_DROME DJTB-like protein OS=Drosophila melanogaster OX=7227 GN=JTBR PE=2 SV=1	5	2	1	1	2.32193	0	2.32193
>tr	Q7JS69	Q7JS69_DROME FI04632p OS=Drosophila melanogaster OX=7227 GN=nrv3 PE=1 SV=1	5	5	1	1	2.32193	0	2.32193
>tr	Q7JZE1	Q7JZE1_DROME Peroxin 11 OS=Drosophila melanogaster OX=7227 GN=Pex11 PE=1 SV=1	5	5	1	1	2.32193	0	2.32193
>tr	Q7K155	Q7K155_DROME LD07878p OS=Drosophila melanogaster OX=7227 GN=Dmel\CG6928 PE=2 SV=1	5	4	1	1	2.32193	0	2.32193
>tr	Q7KN74	Q7KN74_DROME Lethal (2) k14710, isoform A OS=Drosophila melanogaster OX=7227 GN=l(2)k14710 PE=2 SV=1	5	5	1	1	2.32193	0	2.32193
>tr	Q7KUR6	Q7KUR6_DROME Uncharacterized protein, isoform B OS=Drosophila melanogaster OX=7227 GN=CG5535 PE=1 SV=1	5	4	1	1	2.32193	0	2.32193
>tr	Q8MRW1	Q8MRW1_DROME SD19278p OS=Drosophila melanogaster OX=7227 GN=Tim23 PE=1 SV=1	5	3	1	1	2.32193	0	2.32193
>tr	Q8T0J5	Q8T0J5_DROME GH26851p OS=Drosophila melanogaster OX=7227 GN=Dmel\CG7675 PE=1 SV=1	5	4	1	1	2.32193	0	2.32193
>tr	Q9V3I6	Q9V3I6_DROME RE32624p OS=Drosophila melanogaster OX=7227 GN=BG:DS02740.11 PE=2 SV=1	5	2	1	1	2.32193	0	2.32193
>tr	Q9V420	Q9V420_DROME FI02878p OS=Drosophila melanogaster OX=7227 GN=Su(P) PE=1 SV=1	5	4	1	1	2.32193	0	2.32193
>tr	Q9VA78	Q9VA78_DROME Sphingomyelin phosphodiesterase OS=Drosophila melanogaster OX=7227 GN=CG15533 PE=1 SV=1	5	3	1	1	2.32193	0	2.32193
>tr	Q9VG00	Q9VG00_DROME GEO09174p1 OS=Drosophila melanogaster OX=7227 GN=l(3)87Df PE=2 SV=1	5	3	1	1	2.32193	0	2.32193
>tr	Q9VHB5	Q9VHB5_DROME SD10846p OS=Drosophila melanogaster OX=7227 GN=Vps45 PE=1 SV=1	5	4	1	1	2.32193	0	2.32193
>tr	Q9VI65	Q9VI65_DROME LD01482p OS=Drosophila melanogaster OX=7227 GN=Dmel\CG10068 PE=2 SV=1	5	4	1	1	2.32193	0	2.32193
>tr	Q9VJQ7	Q9VJQ7_DROME LD27791p OS=Drosophila melanogaster OX=7227 GN=mol PE=2 SV=2	5	4	1	1	2.32193	0	2.32193
>tr	Q9VLR4	Q9VLR4_DROME SD10877p OS=Drosophila melanogaster OX=7227 GN=Dmel\CG8372 PE=2 SV=1	5	3	1	1	2.32193	0	2.32193
>tr	Q9VLW9	Q9VLW9_DROME Homocysteine-induced endoplasmic reticulum protein, isoform A OS=Drosophila melanogaster OX=7227 GN=Herp PE=1 SV=1	5	4	1	1	2.32193	0	2.32193
>tr	Q9VMC3	Q9VMC3_DROME LD35051p OS=Drosophila melanogaster OX=7227 GN=CG13765 PE=1 SV=2	5	4	1	1	2.32193	0	2.32193
>tr	Q9VNB2	Q9VNB2_DROME RE42193p OS=Drosophila melanogaster OX=7227 GN=CC1172 PE=2 SV=1	5	5	1	1	2.32193	0	2.32193
>tr	Q9VP18	Q9VP18_DROME V-type proton ATPase subunit OS=Drosophila melanogaster OX=7227 GN=VhaM9.7-b PE=1 SV=2	5	3	1	1	2.32193	0	2.32193
>tr	Q9VR55	Q9VR55_DROME LD29159p OS=Drosophila melanogaster OX=7227 GN=ADP PE=1 SV=1	5	3	1	1	2.32193	0	2.32193
>tr	Q9VR57	Q9VR57_DROME RE18169p OS=Drosophila melanogaster OX=7227 GN=Dmel\CG12576 PE=1 SV=1	5	3	1	1	2.32193	0	2.32193
>tr	Q9VTU8	Q9VTU8_DROME Carbonic anhydrase 2, isoform A OS=Drosophila melanogaster OX=7227 GN=CAH2 PE=2 SV=1	5	5	1	1	2.32193	0	2.32193
>tr	Q9VU64	Q9VU64_DROME LD27069p OS=Drosophila melanogaster OX=7227 GN=Dmel\CG10171 PE=2 SV=1	5	4	1	1	2.32193	0	2.32193
>tr	Q9VVM1	Q9VVM1_DROME Uncharacterized protein, isoform B OS=Drosophila melanogaster OX=7227 GN=Dmel\CG7408 PE=1 SV=2	5	4	1	1	2.32193	0	2.32193
>tr	Q9VW35	Q9VW35_DROME SD02261p OS=Drosophila melanogaster OX=7227 GN=Trpml PE=1 SV=1	5	4	1	1	2.32193	0	2.32193
>tr	Q9VWT1	Q9VWT1_DROME GH22474p OS=Drosophila melanogaster OX=7227 GN=HisRS PE=1 SV=1	5	5	1	1	2.32193	0	2.32193
>tr	Q9VXG0	Q9VXG0_DROME FI04422p OS=Drosophila melanogaster OX=7227 GN=CG9947-RA PE=2 SV=1	5	3	1	1	2.32193	0	2.32193
>tr	Q9VY98	Q9VY98_DROME LP12254p OS=Drosophila melanogaster OX=7227 GN=A PE=2 SV=1	5	3	1	1	2.32193	0	2.32193
>tr	Q9VZW1	Q9VZW1_DROME Phospholipid scramblase OS=Drosophila melanogaster OX=7227 GN=scramb2 PE=1 SV=1	5	3	1	1	2.32193	0	2.32193
>tr	Q9W023	Q9W023_DROME FI03626p OS=Drosophila melanogaster OX=7227 GN=Dmel\CG1317 PE=1 SV=2	5	3	1	1	2.32193	0	2.32193
>tr	Q9W1F5	Q9W1F5_DROME CG3803 OS=Drosophila melanogaster OX=7227 GN=CG3803 PE=2 SV=1	5	3	1	1	2.32193	0	2.32193
>tr	Q9W1W8	Q9W1W8_DROME CG3831 protein OS=Drosophila melanogaster OX=7227 GN=CG3831 PE=2 SV=2	5	3	1	1	2.32193	0	2.32193
>tr	Q9W3K9	Q9W3K9_DROME FI02989p OS=Drosophila melanogaster OX=7227 GN=Ldsdh1 PE=1 SV=1	5	4	1	1	2.32193	0	2.32193
>tr	Q9W3Q0	Q9W3Q0_DROME FI07418p OS=Drosophila melanogaster OX=7227 GN=Rab39 PE=2 SV=1	5	4	1	1	2.32193	0	2.32193
>tr	Q9W4F5	Q9W4F5_DROME Protein tyrosine phosphatase 4E, isoform A OS=Drosophila melanogaster OX=7227 GN=Ptp4E PE=2 SV=1	5	4	1	1	2.32193	0	2.32193
>tr	Q9W4P6	Q9W4P6_DROME FI03654p OS=Drosophila melanogaster OX=7227 GN=BcDNA:GH06717 PE=1 SV=2	5	3	1	1	2.32193	0	2.32193
>tr	Q9Y1A7	Q9Y1A7_DROME LD25378p OS=Drosophila melanogaster OX=7227 GN=mnd PE=2 SV=1	5	3	1	1	2.32193	0	2.32193
>tr	X2JCM1	X2JCM1_DROME Ankyrin 2, isoform AA OS=Drosophila melanogaster OX=7227 GN=Ank2 PE=1 SV=1	5	4	1	1	2.32193	0	2.32193
>sp	Q7KN62	TERA_DROME Transitional endoplasmic reticulum ATPase TER94 OS=Drosophila melanogaster OX=7227 GN=TER94 PE=1 SV=1	4	3	119	54	2	6.89482	-4.89482
>tr	Q8IMF5	Q8IMF5_DROME Microtubule-associated protein 205, isoform B OS=Drosophila melanogaster OX=7227 GN=Map205 PE=1 SV=1	4	4	48	18	2	5.58496	-3.58496
>sp	Q9VLT5	POE_DROME Protein purity of essence OS=Drosophila melanogaster OX=7227 GN=poe PE=1 SV=1	4	4	47	37	2	5.55459	-3.55459
>sp	O61613	NMT_DROME Glycylpeptide N-tetradecanoyltransferase OS=Drosophila melanogaster OX=7227 GN=Nmt PE=2 SV=2	4	4	41	16	2	5.35755	-3.35755
>sp	P39018	RS19A_DROME 40S ribosomal protein S19a OS=Drosophila melanogaster OX=7227 GN=RpS19a PE=1 SV=3	4	3	35	8	2	5.12928	-3.12928
>tr	A0A0B4LGZ3	A0A0B4LGZ3_DROME Serine/threonine-protein phosphatase 2A 55 kDa regulatory subunit B OS=Drosophila melanogaster OX=7227 GN=tws PE=1 SV=1	4	4	34	16	2	5.08746	-3.08746
>tr	Q9VWI2	Q9VWI2_DROME N(Alpha)-acetyltransferase 15/16, isoform A OS=Drosophila melanogaster OX=7227 GN=Naa15-16 PE=1 SV=1	4	4	33	22	2	5.04439	-3.04439
>sp	P35600	RFC1_DROME Replication factor C subunit 1 OS=Drosophila melanogaster OX=7227 GN=Gnf1 PE=1 SV=2	4	3	30	21	2	4.90689	-2.90689
>tr	Q7JZW2	Q7JZW2_DROME GEO07301p1 OS=Drosophila melanogaster OX=7227 GN=RpS15 PE=1 SV=1	4	3	26	7	2	4.70044	-2.70044
>sp	Q9V3K3	RUVB2_DROME RuvB-like helicase 2 OS=Drosophila melanogaster OX=7227 GN=rept PE=1 SV=1	4	3	25	11	2	4.64386	-2.64386
>sp	Q9VUM0	MSH6_DROME Probable DNA mismatch repair protein Msh6 OS=Drosophila melanogaster OX=7227 GN=Msh6 PE=1 SV=2	4	3	25	19	2	4.64386	-2.64386
>tr	A1Z6L9	A1Z6L9_DROME FI21274p1 OS=Drosophila melanogaster OX=7227 GN=Trap1 PE=1 SV=1	4	4	24	17	2	4.58496	-2.58496
>tr	A1Z8U0	A1Z8U0_DROME Pre-mRNA processing factor 8 OS=Drosophila melanogaster OX=7227 GN=Prp8 PE=1 SV=1	4	4	24	21	2	4.58496	-2.58496
>tr	Q9W3N9	Q9W3N9_DROME LD24105p OS=Drosophila melanogaster OX=7227 GN=154229_at PE=1 SV=1	4	4	24	11	2	4.58496	-2.58496
>tr	Q7KLW9	Q7KLW9_DROME BcDNA.LD02793 OS=Drosophila melanogaster OX=7227 GN=Prp19 PE=1 SV=1	4	4	23	12	2	4.52356	-2.52356
>tr	Q9VSL4	Q9VSL4_DROME Glutathione S transferase O2, isoform B OS=Drosophila melanogaster OX=7227 GN=GstO2 PE=1 SV=2	4	3	23	8	2	4.52356	-2.52356
>tr	Q7K581	Q7K581_DROME CG8963, isoform A OS=Drosophila melanogaster OX=7227 GN=CG8963 PE=1 SV=1	4	3	20	8	2	4.32193	-2.32193
>sp	Q9I7S8	PUR6_DROME Multifunctional protein ADE2 OS=Drosophila melanogaster OX=7227 GN=ade5 PE=2 SV=2	4	3	19	11	2	4.24793	-2.24793
>tr	Q7K7G0	Q7K7G0_DROME Coatomer subunit delta OS=Drosophila melanogaster OX=7227 GN=deltaCOP PE=1 SV=1	4	4	19	10	2	4.24793	-2.24793
>sp	Q9VNX8	EIF2A_DROME Eukaryotic translation initiation factor 2A OS=Drosophila melanogaster OX=7227 GN=CG7414 PE=1 SV=1	4	4	18	14	2	4.16993	-2.16993
>tr	Q7K148	Q7K148_DROME Proteasome subunit beta type OS=Drosophila melanogaster OX=7227 GN=Prosbeta5 PE=1 SV=1	4	2	18	7	2	4.16993	-2.16993
>tr	Q7KM15	Q7KM15_DROME Transcription factor BTF3 OS=Drosophila melanogaster OX=7227 GN=bic PE=1 SV=1	4	3	18	5	2	4.16993	-2.16993
>tr	Q8IN02	Q8IN02_DROME BcDNA.LD12153 OS=Drosophila melanogaster OX=7227 GN=Dph5 PE=1 SV=2	4	4	18	6	2	4.16993	-2.16993
>tr	A1ZAK3	A1ZAK3_DROME Dek, isoform C OS=Drosophila melanogaster OX=7227 GN=Dek PE=1 SV=1	4	4	17	8	2	4.08746	-2.08746
>tr	Q9VDT1	Q9VDT1_DROME Arc42 OS=Drosophila melanogaster OX=7227 GN=Arc42 PE=1 SV=1	4	3	17	12	2	4.08746	-2.08746
>tr	Q9VL68	Q9VL68_DROME RH73277p OS=Drosophila melanogaster OX=7227 GN=Dmel\CG4598 PE=1 SV=2	4	3	17	9	2	4.08746	-2.08746
>sp	P48588	RS25_DROME 40S ribosomal protein S25 OS=Drosophila melanogaster OX=7227 GN=RpS25 PE=1 SV=3	4	2	16	6	2	4	-2
>tr	A1Z7K8	A1Z7K8_DROME CG8235 OS=Drosophila melanogaster OX=7227 GN=AIMP1 PE=1 SV=1	4	4	16	9	2	4	-2
>tr	M9NDI3	M9NDI3_DROME Sorting nexin 6, isoform B OS=Drosophila melanogaster OX=7227 GN=Snx6 PE=1 SV=1	4	4	16	10	2	4	-2
>tr	Q0KI98	Q0KI98_DROME FI06027p OS=Drosophila melanogaster OX=7227 GN=TrpRS PE=1 SV=1	4	3	16	11	2	4	-2
>tr	Q9VKW3	Q9VKW3_DROME Replication factor C subunit 3 OS=Drosophila melanogaster OX=7227 GN=RfC3 PE=1 SV=2	4	4	16	13	2	4	-2
>sp	O46037	VINC_DROME Vinculin OS=Drosophila melanogaster OX=7227 GN=Vinc PE=1 SV=1	4	4	15	12	2	3.90689	-1.90689
>tr	X2J516	X2J516_DROME Trifunctional purine biosynthetic protein adenosine-3 OS=Drosophila melanogaster OX=7227 GN=Gart PE=1 SV=1	4	3	15	13	2	3.90689	-1.90689
>sp	Q9V9X4	MTNA_DROME Methylthioribose-1-phosphate isomerase OS=Drosophila melanogaster OX=7227 GN=CG11334 PE=2 SV=1	4	4	14	11	2	3.80735	-1.80735
>tr	A1Z6X6	A1Z6X6_DROME Glyoxalase 1 OS=Drosophila melanogaster OX=7227 GN=Glo1 PE=1 SV=1	4	2	14	6	2	3.80735	-1.80735
>tr	Q7K3M5	Q7K3M5_DROME DHX15 ortholog, isoform A OS=Drosophila melanogaster OX=7227 GN=Dhx15 PE=1 SV=1	4	4	14	11	2	3.80735	-1.80735
>tr	Q9U9Q1	Q9U9Q1_DROME Replication factor C 38kD subunit, isoform A OS=Drosophila melanogaster OX=7227 GN=RfC38 PE=1 SV=1	4	4	14	10	2	3.80735	-1.80735
>tr	Q9VAJ2	Q9VAJ2_DROME Bub3, isoform A OS=Drosophila melanogaster OX=7227 GN=Bub3 PE=1 SV=1	4	4	13	10	2	3.70044	-1.70044
>tr	Q9VKW1	Q9VKW1_DROME LD41958p OS=Drosophila melanogaster OX=7227 GN=Wdfy2 PE=1 SV=1	4	3	13	8	2	3.70044	-1.70044
>tr	Q9XYZ9	Q9XYZ9_DROME Glutathione S transferase E12, isoform A OS=Drosophila melanogaster OX=7227 GN=GstE12 PE=1 SV=1	4	2	13	6	2	3.70044	-1.70044
>sp	P02516	HSP23_DROME Heat shock protein 23 OS=Drosophila melanogaster OX=7227 GN=Hsp23 PE=2 SV=2	4	2	12	6	2	3.58496	-1.58496
>sp	Q9VXP4	PA1B2_DROME Platelet-activating factor acetylhydrolase IB subunit beta homolog OS=Drosophila melanogaster OX=7227 GN=Paf-AHalpha PE=1 SV=1	4	3	12	6	2	3.58496	-1.58496
>tr	Q9VGQ1	Q9VGQ1_DROME GM01350p OS=Drosophila melanogaster OX=7227 GN=Dmel\CG5214 PE=1 SV=1	4	4	12	6	2	3.58496	-1.58496
>tr	X2JG40	X2JG40_DROME Gamma-tubulin complex component OS=Drosophila melanogaster OX=7227 GN=Grip84 PE=1 SV=1	4	3	12	11	2	3.58496	-1.58496
>sp	Q05783	HMGD_DROME High mobility group protein D OS=Drosophila melanogaster OX=7227 GN=HmgD PE=1 SV=1	4	1	11	4	2	3.45943	-1.45943
>sp	Q9V4S8	CSN7_DROME COP9 signalosome complex subunit 7 OS=Drosophila melanogaster OX=7227 GN=CSN7 PE=1 SV=2	4	3	11	7	2	3.45943	-1.45943
>sp	Q9VIM5	ARPC2_DROME Actin-related protein 2/3 complex subunit 2 OS=Drosophila melanogaster OX=7227 GN=Arpc2 PE=2 SV=2	4	3	11	6	2	3.45943	-1.45943
>sp	Q9VYA0	NADE_DROME Probable glutamine-dependent NAD(+) synthetase OS=Drosophila melanogaster OX=7227 GN=CG9940 PE=1 SV=1	4	3	11	8	2	3.45943	-1.45943
>tr	E1JH01	E1JH01_DROME COP9 signalosome subunit 4, isoform B OS=Drosophila melanogaster OX=7227 GN=CSN4 PE=1 SV=1	4	4	11	10	2	3.45943	-1.45943
>tr	Q95U54	Q95U54_DROME GH06271p OS=Drosophila melanogaster OX=7227 GN=Mms19 PE=1 SV=1	4	3	11	9	2	3.45943	-1.45943
>tr	Q9VB23	Q9VB23_DROME Serine/threonine protein phosphatase 2A regulatory subunit OS=Drosophila melanogaster OX=7227 GN=wdb PE=1 SV=2	4	3	11	9	2	3.45943	-1.45943
>tr	Q9VCR2	Q9VCR2_DROME Uncharacterized protein, isoform A OS=Drosophila melanogaster OX=7227 GN=Dmel\CG6726 PE=1 SV=2	4	4	11	6	2	3.45943	-1.45943
>tr	Q9VTW1	Q9VTW1_DROME RE15265p OS=Drosophila melanogaster OX=7227 GN=Sms PE=1 SV=1	4	3	11	6	2	3.45943	-1.45943
>sp	P22769	PSA71_DROME Proteasome subunit alpha type-7-1 OS=Drosophila melanogaster OX=7227 GN=Prosalpha4 PE=1 SV=2	4	3	10	4	2	3.32193	-1.32193
>sp	P45888	ARP2_DROME Actin-related protein 2 OS=Drosophila melanogaster OX=7227 GN=Arp2 PE=2 SV=3	4	3	10	8	2	3.32193	-1.32193
>sp	P46863	KL61_DROME Kinesin-like protein Klp61F OS=Drosophila melanogaster OX=7227 GN=Klp61F PE=1 SV=2	4	4	10	9	2	3.32193	-1.32193
>tr	Q7JWD6	Q7JWD6_DROME Elongin C, isoform A OS=Drosophila melanogaster OX=7227 GN=EloC PE=1 SV=1	4	2	10	4	2	3.32193	-1.32193
>tr	Q8IMX4	Q8IMX4_DROME FI04408p OS=Drosophila melanogaster OX=7227 GN=Rox8 PE=1 SV=1	4	2	10	5	2	3.32193	-1.32193
>tr	Q9VFW4	Q9VFW4_DROME MIP09035p OS=Drosophila melanogaster OX=7227 GN=poly PE=1 SV=1	4	3	10	6	2	3.32193	-1.32193
>sp	Q9V8M5	3HIDH_DROME Probable 3-hydroxyisobutyrate dehydrogenase, mitochondrial OS=Drosophila melanogaster OX=7227 GN=CG15093 PE=2 SV=2	4	4	9	5	2	3.16993	-1.16993
>tr	O62530	O62530_DROME Adaptor protein complex 2, mu subunit, isoform A OS=Drosophila melanogaster OX=7227 GN=AP-2mu PE=1 SV=1	4	3	9	8	2	3.16993	-1.16993
>tr	Q8MLS2	Q8MLS2_DROME Ribose-5-phosphate isomerase, isoform B OS=Drosophila melanogaster OX=7227 GN=Rpi PE=1 SV=3	4	4	9	8	2	3.16993	-1.16993
>tr	Q9VC06	Q9VC06_DROME LD37516p OS=Drosophila melanogaster OX=7227 GN=Dmel\CG11771 PE=1 SV=1	4	4	9	8	2	3.16993	-1.16993
>sp	P49630	RL36_DROME 60S ribosomal protein L36 OS=Drosophila melanogaster OX=7227 GN=RpL36 PE=1 SV=1	4	3	8	4	2	3	-1
>tr	A1Z7P1	A1Z7P1_DROME Phosphomannomutase 45A OS=Drosophila melanogaster OX=7227 GN=Pmm45A PE=1 SV=1	4	3	8	5	2	3	-1
>tr	Q9VEC2	Q9VEC2_DROME Proteasome assembly chaperone 2 OS=Drosophila melanogaster OX=7227 GN=CG12321-RA PE=1 SV=1	4	4	8	5	2	3	-1
>sp	P40423	SQH_DROME Myosin regulatory light chain sqh OS=Drosophila melanogaster OX=7227 GN=sqh PE=1 SV=1	4	4	7	4	2	2.80735	-0.807355
>sp	Q9V9S8	HEMH_DROME Ferrochelatase, mitochondrial OS=Drosophila melanogaster OX=7227 GN=FeCh PE=2 SV=1	4	3	7	5	2	2.80735	-0.807355
>sp	Q9XZ58	CSN5_DROME COP9 signalosome complex subunit 5 OS=Drosophila melanogaster OX=7227 GN=CSN5 PE=1 SV=1	4	3	7	5	2	2.80735	-0.807355
>tr	M9PI82	M9PI82_DROME Mo25, isoform B OS=Drosophila melanogaster OX=7227 GN=Mo25 PE=4 SV=1	4	3	7	6	2	2.80735	-0.807355
>tr	Q9VAG9	Q9VAG9_DROME LD34542p OS=Drosophila melanogaster OX=7227 GN=Dmel\CG7789 PE=1 SV=1	4	4	7	6	2	2.80735	-0.807355
>sp	Q8SYG2	CSN3_DROME COP9 signalosome complex subunit 3 OS=Drosophila melanogaster OX=7227 GN=CSN3 PE=2 SV=2	4	3	6	3	2	2.58496	-0.584963
>sp	Q9VTF9	UFD1_DROME Ubiquitin fusion degradation protein 1 homolog OS=Drosophila melanogaster OX=7227 GN=Ufd1-like PE=2 SV=1	4	2	6	5	2	2.58496	-0.584963
>tr	M9NDM4	M9NDM4_DROME Will die slowly, isoform B OS=Drosophila melanogaster OX=7227 GN=wds PE=4 SV=1	4	4	6	5	2	2.58496	-0.584963
>tr	Q9VL71	Q9VL71_DROME LD29830p OS=Drosophila melanogaster OX=7227 GN=Srp54 PE=1 SV=1	4	3	6	6	2	2.58496	-0.584963
>tr	Q9VWG1	Q9VWG1_DROME LD37169p OS=Drosophila melanogaster OX=7227 GN=Dmel21.3 PE=1 SV=1	4	3	6	4	2	2.58496	-0.584963
>tr	Q9W0S6	Q9W0S6_DROME IP18235p OS=Drosophila melanogaster OX=7227 GN=mRpL17 PE=1 SV=2	4	3	6	3	2	2.58496	-0.584963
>sp	Q9NK57	NIF3L_DROME NIF3-like protein 1 OS=Drosophila melanogaster OX=7227 GN=anon-35F/36A PE=1 SV=3	4	4	5	5	2	2.32193	-0.321928
>tr	Q9VMC6	Q9VMC6_DROME GH06693p OS=Drosophila melanogaster OX=7227 GN=152078_at PE=1 SV=1	4	4	5	4	2	2.32193	-0.321928
>sp	A0A0B4K692	NEP2_DROME Neprilysin-2 OS=Drosophila melanogaster OX=7227 GN=Nep2 PE=1 SV=1	4	2	4	2	2	2	0
>sp	P00399	COX1_DROME Cytochrome c oxidase subunit 1 OS=Drosophila melanogaster OX=7227 GN=mt:CoI PE=2 SV=2	4	3	2	2	2	1	1
>sp	P14199	REF2P_DROME Protein ref(2)P OS=Drosophila melanogaster OX=7227 GN=ref(2)P PE=1 SV=2	4	3	2	1	2	1	1
>sp	P18935	CYB_DROME Cytochrome b OS=Drosophila melanogaster OX=7227 GN=mt:Cyt-b PE=3 SV=2	4	3	1	1	2	0	2
>sp	P40688	SWA_DROME Protein swallow OS=Drosophila melanogaster OX=7227 GN=swa PE=1 SV=1	4	3	3	3	2	1.58496	0.415037
>sp	P84345	ATP8_DROME ATP synthase protein 8 OS=Drosophila melanogaster OX=7227 GN=mt:ATPase8 PE=3 SV=1	4	2	1	1	2	0	2
>sp	Q709R6	BOCKS_DROME LEM domain-containing protein Bocksbeutel OS=Drosophila melanogaster OX=7227 GN=bocks PE=1 SV=1	4	4	3	2	2	1.58496	0.415037
>sp	Q9U9P7	PITC1_DROME Cytoplasmic phosphatidylinositol transfer protein 1 OS=Drosophila melanogaster OX=7227 GN=rdgBbeta PE=2 SV=1	4	4	1	1	2	0	2
>sp	Q9UAS6	CMTR2_DROME Cap-specific mRNA (nucleoside-2'-O-)-methyltransferase 2 OS=Drosophila melanogaster OX=7227 GN=cmtr2 PE=2 SV=2	4	4	3	2	2	1.58496	0.415037
>sp	Q9VQ26	RB3GP_DROME Rab3 GTPase-activating protein catalytic subunit OS=Drosophila melanogaster OX=7227 GN=CG31935 PE=1 SV=2	4	3	4	3	2	2	0
>sp	Q9VVI9	CHMP5_DROME Charged multivesicular body protein 5 OS=Drosophila melanogaster OX=7227 GN=Vps60 PE=1 SV=2	4	3	3	3	2	1.58496	0.415037
>sp	Q9VZ49	ENDOU_DROME Poly(U)-specific endoribonuclease homolog OS=Drosophila melanogaster OX=7227 GN=CG2145 PE=2 SV=1	4	4	1	1	2	0	2
>tr	A1Z9I0	A1Z9I0_DROME CG6357 OS=Drosophila melanogaster OX=7227 GN=CG6357 PE=1 SV=1	4	4	1	1	2	0	2
>tr	A8JUT4	A8JUT4_DROME Nuclear transport factor-2, isoform B OS=Drosophila melanogaster OX=7227 GN=Ntf-2 PE=1 SV=1	4	2	3	2	2	1.58496	0.415037
>tr	M9PC89	M9PC89_DROME Small ribonucleoprotein particle U1 subunit 70K, isoform C OS=Drosophila melanogaster OX=7227 GN=snRNP-U1-70K PE=4 SV=1	4	3	3	3	2	1.58496	0.415037
>tr	M9PCE8	M9PCE8_DROME Angiotensin-converting enzyme OS=Drosophila melanogaster OX=7227 GN=Acer PE=3 SV=1	4	4	1	1	2	0	2
>tr	M9PEL1	M9PEL1_DROME Ras opposite, isoform B OS=Drosophila melanogaster OX=7227 GN=Rop PE=3 SV=1	4	3	2	2	2	1	1
>tr	M9PF42	M9PF42_DROME Connector of kinase to AP-1, isoform G OS=Drosophila melanogaster OX=7227 GN=Cka PE=1 SV=1	4	4	3	3	2	1.58496	0.415037
>tr	M9PG83	M9PG83_DROME Cysteine string protein, isoform D OS=Drosophila melanogaster OX=7227 GN=Csp PE=1 SV=1	4	3	2	2	2	1	1
>tr	Q7K084	Q7K084_DROME Odorant-binding protein 44a, isoform A OS=Drosophila melanogaster OX=7227 GN=Obp44a PE=1 SV=1	4	3	2	1	2	1	1
>tr	Q95TP0	Q95TP0_DROME LD34582p OS=Drosophila melanogaster OX=7227 GN=TBCC PE=1 SV=1	4	3	3	3	2	1.58496	0.415037
>tr	Q9V3Y7	Q9V3Y7_DROME Uncharacterized protein, isoform A OS=Drosophila melanogaster OX=7227 GN=BG:DS01759.2 PE=1 SV=1	4	3	2	2	2	1	1
>tr	Q9VJ25	Q9VJ25_DROME GEO07313p1 OS=Drosophila melanogaster OX=7227 GN=BcDNA:RE09053 PE=2 SV=1	4	1	2	1	2	1	1
>tr	Q9VJ44	Q9VJ44_DROME SD06839p OS=Drosophila melanogaster OX=7227 GN=Dmel\CG17597 PE=1 SV=2	4	3	2	2	2	1	1
>tr	Q9VPF6	Q9VPF6_DROME FI06804p OS=Drosophila melanogaster OX=7227 GN=mRpL15 PE=1 SV=1	4	3	4	4	2	2	0
>tr	Q9VRY6	Q9VRY6_DROME LD14015p OS=Drosophila melanogaster OX=7227 GN=Dmel\CG10103 PE=1 SV=1	4	2	3	3	2	1.58496	0.415037
>tr	Q9VU36	Q9VU36_DROME LP04985p OS=Drosophila melanogaster OX=7227 GN=mRpL20 PE=1 SV=1	4	3	3	2	2	1.58496	0.415037
>tr	Q9W1I8	Q9W1I8_DROME LD03592p OS=Drosophila melanogaster OX=7227 GN=Snap29 PE=1 SV=1	4	3	3	2	2	1.58496	0.415037
>tr	Q9W4I3	Q9W4I3_DROME FI01736p OS=Drosophila melanogaster OX=7227 GN=mRpL30 PE=1 SV=1	4	2	4	2	2	2	0
>tr	Q9VEH2	Q9VEH2_DROME Uncharacterized protein OS=Drosophila melanogaster OX=7227 GN=CG7523 PE=1 SV=1	4	2	1	1	2	0	2
>tr	Q9VGE7	Q9VGE7_DROME Beta-galactosidase OS=Drosophila melanogaster OX=7227 GN=Ect3 PE=1 SV=1	4	4	1	1	2	0	2
>tr	Q9VTB3	Q9VTB3_DROME GH06691p OS=Drosophila melanogaster OX=7227 GN=Dmel\CG11811 PE=1 SV=1	4	3	1	1	2	0	2
>tr	Q9VUM2	Q9VUM2_DROME RH56103p OS=Drosophila melanogaster OX=7227 GN=Dmel\CG6878 PE=1 SV=1	4	2	1	1	2	0	2
>sp	O61307	TENM_DROME Teneurin-m OS=Drosophila melanogaster OX=7227 GN=Ten-m PE=1 SV=2	4	4	1	1	2	0	2
>sp	P56079	CDSA_DROME Phosphatidate cytidylyltransferase, photoreceptor-specific OS=Drosophila melanogaster OX=7227 GN=CdsA PE=1 SV=2	4	2	1	1	2	0	2
>sp	Q95SX8	NAA60_DROME N-alpha-acetyltransferase 60 OS=Drosophila melanogaster OX=7227 GN=Naa60 PE=1 SV=1	4	3	1	1	2	0	2
>sp	Q9U4F3	SURF1_DROME SURF1-like protein OS=Drosophila melanogaster OX=7227 GN=Surf1 PE=2 SV=1	4	2	1	1	2	0	2
>sp	Q9V3X4	BSCL2_DROME Seipin OS=Drosophila melanogaster OX=7227 GN=Seipin PE=2 SV=1	4	3	1	1	2	0	2
>sp	Q9VQP9	OSTC_DROME Putative oligosaccharyltransferase complex subunit CG9662 OS=Drosophila melanogaster OX=7227 GN=CG9662 PE=2 SV=3	4	2	1	1	2	0	2
>sp	Q9VRL2	GOSR2_DROME Probable Golgi SNAP receptor complex member 2 OS=Drosophila melanogaster OX=7227 GN=Membrin PE=2 SV=1	4	4	1	1	2	0	2
>sp	Q9VVA8	TM258_DROME Transmembrane protein 258 homolog OS=Drosophila melanogaster OX=7227 GN=CG9669 PE=3 SV=1	4	2	1	1	2	0	2
>sp	Q9VW71	FAT2_DROME Fat-like cadherin-related tumor suppressor homolog OS=Drosophila melanogaster OX=7227 GN=kug PE=2 SV=3	4	4	1	1	2	0	2
>sp	Q9VXG4	ANX11_DROME Annexin B11 OS=Drosophila melanogaster OX=7227 GN=AnxB11 PE=2 SV=2	4	4	1	1	2	0	2
>tr	A0A0B4K6T3	A0A0B4K6T3_DROME Calcium-independent receptor for alpha-latrotoxin, isoform H OS=Drosophila melanogaster OX=7227 GN=Cirl PE=3 SV=1	4	3	1	1	2	0	2
>tr	A0A0B4K7I3	A0A0B4K7I3_DROME Down syndrome cell adhesion molecule 1, isoform BN OS=Drosophila melanogaster OX=7227 GN=Dscam1 PE=1 SV=1	4	4	1	1	2	0	2
>tr	A0A0B4KEH8	A0A0B4KEH8_DROME Uncharacterized protein, isoform D OS=Drosophila melanogaster OX=7227 GN=CG17883 PE=4 SV=1	4	4	1	1	2	0	2
>tr	A0A0B4KH03	A0A0B4KH03_DROME Tetraspanin OS=Drosophila melanogaster OX=7227 GN=Tsp96F PE=1 SV=1	4	2	1	1	2	0	2
>tr	A0A0B4KH68	A0A0B4KH68_DROME Lysosomal enzyme receptor protein, isoform E OS=Drosophila melanogaster OX=7227 GN=Lerp PE=1 SV=1	4	4	1	1	2	0	2
>tr	A0A0B4LEX9	A0A0B4LEX9_DROME Uncharacterized protein, isoform E OS=Drosophila melanogaster OX=7227 GN=CG42326 PE=4 SV=1	4	3	1	1	2	0	2
>tr	A0A0B4LFK0	A0A0B4LFK0_DROME Picot, isoform C OS=Drosophila melanogaster OX=7227 GN=Picot PE=4 SV=1	4	4	1	1	2	0	2
>tr	A0A0B4LFU5	A0A0B4LFU5_DROME Stambha A, isoform D OS=Drosophila melanogaster OX=7227 GN=stmA PE=4 SV=1	4	4	1	1	2	0	2
>tr	A1Z6J2	A1Z6J2_DROME SREBP cleavage activating protein OS=Drosophila melanogaster OX=7227 GN=SCAP PE=4 SV=1	4	3	1	1	2	0	2
>tr	A1Z763	A1Z763_DROME MIP13269p OS=Drosophila melanogaster OX=7227 GN=CG30377-RA PE=1 SV=1	4	3	1	1	2	0	2
>tr	A1Z7G9	A1Z7G9_DROME Hexosyltransferase OS=Drosophila melanogaster OX=7227 GN=beta3GalTII PE=2 SV=1	4	3	1	1	2	0	2
>tr	A1Z920	A1Z920_DROME FI24025p1 OS=Drosophila melanogaster OX=7227 GN=fra PE=1 SV=1	4	4	1	1	2	0	2
>tr	A4V392	A4V392_DROME Adiponectin receptor, isoform C OS=Drosophila melanogaster OX=7227 GN=AdipoR PE=1 SV=1	4	3	1	1	2	0	2
>tr	A8DY83	A8DY83_DROME Uncharacterized protein, isoform B OS=Drosophila melanogaster OX=7227 GN=CG12929 PE=4 SV=1	4	1	1	1	2	0	2
>tr	A8DYC5	A8DYC5_DROME GEO13345p1 OS=Drosophila melanogaster OX=7227 GN=ND-MWFE PE=2 SV=1	4	3	1	1	2	0	2
>tr	A8Y535	A8Y535_DROME Cytochrome b-c1 complex subunit 6 OS=Drosophila melanogaster OX=7227 GN=UQCR-11 PE=1 SV=2	4	1	1	1	2	0	2
>tr	B7Z090	B7Z090_DROME Presenilin OS=Drosophila melanogaster OX=7227 GN=Psn PE=1 SV=1	4	1	1	1	2	0	2
>tr	B7Z0M9	B7Z0M9_DROME Oxysterol-binding protein OS=Drosophila melanogaster OX=7227 GN=CG42668 PE=1 SV=1	4	4	1	1	2	0	2
>tr	B7Z0V2	B7Z0V2_DROME Uncharacterized protein, isoform I OS=Drosophila melanogaster OX=7227 GN=CG2698 PE=4 SV=2	4	4	1	1	2	0	2
>tr	E1JJ71	E1JJ71_DROME Dementin, isoform H OS=Drosophila melanogaster OX=7227 GN=Dmtn PE=4 SV=1	4	4	1	1	2	0	2
>tr	F3YD52	F3YD52_DROME FI14544p OS=Drosophila melanogaster OX=7227 GN=CG12910-RA PE=2 SV=1	4	4	1	1	2	0	2
>tr	L0MLP2	L0MLP2_DROME Calcium/calmodulin-dependent protein kinase II, isoform M OS=Drosophila melanogaster OX=7227 GN=CaMKII PE=1 SV=1	4	4	1	1	2	0	2
>tr	L7EEU0	L7EEU0_DROME Dead box protein 80, isoform E OS=Drosophila melanogaster OX=7227 GN=Dbp80 PE=1 SV=1	4	4	1	1	2	0	2
>tr	M9PEK6	M9PEK6_DROME Mushroom body defect, isoform L OS=Drosophila melanogaster OX=7227 GN=mud PE=1 SV=1	4	4	1	1	2	0	2
>tr	M9PF10	M9PF10_DROME Uncharacterized protein, isoform C OS=Drosophila melanogaster OX=7227 GN=CG5989 PE=4 SV=1	4	4	1	1	2	0	2
>tr	M9PH36	M9PH36_DROME Uncharacterized protein, isoform E OS=Drosophila melanogaster OX=7227 GN=CG34449 PE=1 SV=1	4	2	1	1	2	0	2
>tr	M9PHD6	M9PHD6_DROME Uncharacterized protein, isoform B OS=Drosophila melanogaster OX=7227 GN=CG4880 PE=4 SV=1	4	3	1	1	2	0	2
>tr	M9PHI3	M9PHI3_DROME Protein-tyrosine sulfotransferase OS=Drosophila melanogaster OX=7227 GN=Tango13 PE=3 SV=1	4	4	1	1	2	0	2
>tr	M9PJN9	M9PJN9_DROME Shibire, isoform O OS=Drosophila melanogaster OX=7227 GN=shi PE=1 SV=1	4	4	1	1	2	0	2
>tr	Q2PDM2	Q2PDM2_DROME Rho GTPase activating protein at 102A, isoform C OS=Drosophila melanogaster OX=7227 GN=RhoGAP102A PE=4 SV=2	4	1	1	1	2	0	2
>tr	Q4QPU3	Q4QPU3_DROME GEO12027p1 OS=Drosophila melanogaster OX=7227 GN=CG15908 PE=2 SV=1	4	4	1	1	2	0	2
>tr	Q6NN28	Q6NN28_DROME RE21974p OS=Drosophila melanogaster OX=7227 GN=Tm1 PE=1 SV=1	4	4	1	1	2	0	2
>tr	Q7JR96	Q7JR96_DROME SD19533p OS=Drosophila melanogaster OX=7227 GN=Snx16 PE=1 SV=1	4	4	1	1	2	0	2
>tr	Q7JWS8	Q7JWS8_DROME AT17867p OS=Drosophila melanogaster OX=7227 GN=Mtl PE=1 SV=1	4	4	1	1	2	0	2
>tr	Q7K0L5	Q7K0L5_DROME LP01562p OS=Drosophila melanogaster OX=7227 GN=veil PE=1 SV=1	4	4	1	1	2	0	2
>tr	Q7K3T4	Q7K3T4_DROME Palmitoyltransferase OS=Drosophila melanogaster OX=7227 GN=CG8314 PE=2 SV=1	4	3	1	1	2	0	2
>tr	Q7K5K0	Q7K5K0_DROME GASZ ortholog OS=Drosophila melanogaster OX=7227 GN=Gasz PE=2 SV=1	4	3	1	1	2	0	2
>tr	Q7KTG4	Q7KTG4_DROME Organic anion transporting polypeptide 30B, isoform D OS=Drosophila melanogaster OX=7227 GN=Oatp30B PE=4 SV=1	4	4	1	1	2	0	2
>tr	Q7KTG6	Q7KTG6_DROME Phospholipid-transporting ATPase OS=Drosophila melanogaster OX=7227 GN=CG33298 PE=3 SV=1	4	4	1	1	2	0	2
>tr	Q7KTS3	Q7KTS3_DROME Uncharacterized protein, isoform B OS=Drosophila melanogaster OX=7227 GN=Dmel\CG2519 PE=4 SV=1	4	2	1	1	2	0	2
>tr	Q7KTY3	Q7KTY3_DROME CG5976 OS=Drosophila melanogaster OX=7227 GN=isoQC PE=2 SV=1	4	3	1	1	2	0	2
>tr	Q7KV99	Q7KV99_DROME Uncharacterized protein, isoform D OS=Drosophila melanogaster OX=7227 GN=CG1275 PE=1 SV=1	4	2	1	1	2	0	2
>tr	Q86P97	Q86P97_DROME GM06145p OS=Drosophila melanogaster OX=7227 GN=SppL PE=2 SV=1	4	3	1	1	2	0	2
>tr	Q8IMG1	Q8IMG1_DROME Uncharacterized protein, isoform C OS=Drosophila melanogaster OX=7227 GN=CG1910 PE=1 SV=1	4	4	1	1	2	0	2
>tr	Q8IR26	Q8IR26_DROME RE35552p OS=Drosophila melanogaster OX=7227 GN=CG32581-RA PE=2 SV=2	4	3	1	1	2	0	2
>tr	Q8IR72	Q8IR72_DROME FI19011p1 OS=Drosophila melanogaster OX=7227 GN=CG32638-RB PE=1 SV=2	4	2	1	1	2	0	2
>tr	Q95R73	Q95R73_DROME SD03412p OS=Drosophila melanogaster OX=7227 GN=CG18278 PE=1 SV=1	4	2	1	1	2	0	2
>tr	Q960F6	Q960F6_DROME SD03655p OS=Drosophila melanogaster OX=7227 GN=Dmel\CG12004 PE=2 SV=1	4	3	1	1	2	0	2
>tr	Q9I7K4	Q9I7K4_DROME LD18367p OS=Drosophila melanogaster OX=7227 GN=Dmel\CG18542 PE=1 SV=1	4	2	1	1	2	0	2
>tr	Q9V395	Q9V395_DROME BcDNA.LD28419 OS=Drosophila melanogaster OX=7227 GN=rtet PE=2 SV=1	4	2	1	1	2	0	2
>tr	Q9V3S7	Q9V3S7_DROME BcDNA.GH12326 OS=Drosophila melanogaster OX=7227 GN=BcDNA.GH12326 PE=1 SV=1	4	4	1	1	2	0	2
>tr	Q9VBW0	Q9VBW0_DROME Uncharacterized protein OS=Drosophila melanogaster OX=7227 GN=CG13663 PE=4 SV=1	4	2	1	1	2	0	2
>tr	Q9VDC8	Q9VDC8_DROME FI06469p OS=Drosophila melanogaster OX=7227 GN=Dmel\CG3337 PE=2 SV=1	4	2	1	1	2	0	2
>tr	Q9VDT4	Q9VDT4_DROME Uncharacterized protein, isoform A OS=Drosophila melanogaster OX=7227 GN=BcDNA:AT09463 PE=4 SV=1	4	2	1	1	2	0	2
>tr	Q9VEU9	Q9VEU9_DROME FI21838p1 OS=Drosophila melanogaster OX=7227 GN=CG14883-RA PE=2 SV=2	4	3	1	1	2	0	2
>tr	Q9VG64	Q9VG64_DROME RE35942p OS=Drosophila melanogaster OX=7227 GN=Dmel\CG18549 PE=1 SV=2	4	3	1	1	2	0	2
>tr	Q9VGN8	Q9VGN8_DROME CG5276 protein OS=Drosophila melanogaster OX=7227 GN=Dmel\CG5276 PE=2 SV=1	4	4	1	1	2	0	2
>tr	Q9VGQ2	Q9VGQ2_DROME RE71331p OS=Drosophila melanogaster OX=7227 GN=BcDNA:RH54117 PE=1 SV=1	4	2	1	1	2	0	2
>tr	Q9VIC3	Q9VIC3_DROME Alpha-Esterase-1 OS=Drosophila melanogaster OX=7227 GN=alpha-Est1 PE=2 SV=1	4	4	1	1	2	0	2
>tr	Q9VIU8	Q9VIU8_DROME GH25853p OS=Drosophila melanogaster OX=7227 GN=Dmel\CG10132 PE=1 SV=2	4	2	1	1	2	0	2
>tr	Q9VIW9	Q9VIW9_DROME Uncharacterized protein, isoform A OS=Drosophila melanogaster OX=7227 GN=Dmel\CG16771 PE=1 SV=1	4	4	1	1	2	0	2
>tr	Q9VJ04	Q9VJ04_DROME LD35811p OS=Drosophila melanogaster OX=7227 GN=Dmel\CG10702 PE=2 SV=1	4	4	1	1	2	0	2
>tr	Q9VJK9	Q9VJK9_DROME GEO06505p1 OS=Drosophila melanogaster OX=7227 GN=BEST:LD27171 PE=2 SV=2	4	2	1	1	2	0	2
>tr	Q9VK99	Q9VK99_DROME Atilla, isoform B OS=Drosophila melanogaster OX=7227 GN=atilla PE=4 SV=3	4	2	1	1	2	0	2
>tr	Q9VKA1	Q9VKA1_DROME FI02817p OS=Drosophila melanogaster OX=7227 GN=Dmel\CG6583 PE=2 SV=1	4	2	1	1	2	0	2
>tr	Q9VKJ8	Q9VKJ8_DROME LD15174p OS=Drosophila melanogaster OX=7227 GN=Dmel\CG6201 PE=2 SV=2	4	3	1	1	2	0	2
>tr	Q9VLM7	Q9VLM7_DROME UT01133p OS=Drosophila melanogaster OX=7227 GN=Dmel\CG13392 PE=1 SV=1	4	3	1	1	2	0	2
>tr	Q9VPX8	Q9VPX8_DROME RH48586p OS=Drosophila melanogaster OX=7227 GN=Tango14 PE=2 SV=1	4	3	1	1	2	0	2
>tr	Q9VQK4	Q9VQK4_DROME Alpha4GT1 OS=Drosophila melanogaster OX=7227 GN=alpha4GT1 PE=2 SV=1	4	2	1	1	2	0	2
>tr	Q9VRZ7	Q9VRZ7_DROME RE68357p OS=Drosophila melanogaster OX=7227 GN=Dmel\CG10075 PE=2 SV=1	4	4	1	1	2	0	2
>tr	Q9VUL8	Q9VUL8_DROME LD41491p OS=Drosophila melanogaster OX=7227 GN=Pex3 PE=1 SV=1	4	4	1	1	2	0	2
>tr	Q9VVJ5	Q9VVJ5_DROME Nedd4 family interacting protein OS=Drosophila melanogaster OX=7227 GN=Ndfip PE=2 SV=1	4	3	1	1	2	0	2
>tr	Q9VW21	Q9VW21_DROME Phosphatidylinositol glycan anchor biosynthesis class F OS=Drosophila melanogaster OX=7227 GN=PIG-F PE=4 SV=2	4	2	1	1	2	0	2
>tr	Q9VWZ2	Q9VWZ2_DROME LD30826p OS=Drosophila melanogaster OX=7227 GN=Dmel\CG7536 PE=1 SV=2	4	4	1	1	2	0	2
>tr	Q9VXE8	Q9VXE8_DROME RE34144p OS=Drosophila melanogaster OX=7227 GN=Ubc7 PE=1 SV=1	4	2	1	1	2	0	2
>tr	Q9VXZ2	Q9VXZ2_DROME RE23381p OS=Drosophila melanogaster OX=7227 GN=5541 PE=1 SV=1	4	4	1	1	2	0	2
>tr	Q9VYJ4	Q9VYJ4_DROME 1-acyl-sn-glycerol-3-phosphate acyltransferase OS=Drosophila melanogaster OX=7227 GN=AGPAT1 PE=2 SV=1	4	3	1	1	2	0	2
>tr	Q9VYX8	Q9VYX8_DROME LD04844p OS=Drosophila melanogaster OX=7227 GN=Dmel\CG1572 PE=1 SV=1	4	3	1	1	2	0	2
>tr	Q9VZF2	Q9VZF2_DROME LD05244p OS=Drosophila melanogaster OX=7227 GN=Dmel\CG15011 PE=2 SV=2	4	4	1	1	2	0	2
>tr	Q9W0C5	Q9W0C5_DROME ATP binding cassette subfamily B member 7, isoform A OS=Drosophila melanogaster OX=7227 GN=ABCB7 PE=1 SV=2	4	3	1	1	2	0	2
>tr	Q9W133	Q9W133_DROME AarF domain containing kinase, isoform A OS=Drosophila melanogaster OX=7227 GN=Adck PE=1 SV=2	4	4	1	1	2	0	2
>tr	Q9W236	Q9W236_DROME Vacuolar protein sorting 20, isoform A OS=Drosophila melanogaster OX=7227 GN=Vps20 PE=1 SV=1	4	3	1	1	2	0	2
>tr	Q9W4A6	Q9W4A6_DROME RE56564p OS=Drosophila melanogaster OX=7227 GN=OtopLa PE=1 SV=1	4	3	1	1	2	0	2
>tr	Q9W4X6	Q9W4X6_DROME Tetraspanin OS=Drosophila melanogaster OX=7227 GN=Tsp3A PE=2 SV=1	4	3	1	1	2	0	2
>tr	Q9W569	Q9W569_DROME GEO08311p1 OS=Drosophila melanogaster OX=7227 GN=Dmel\CG3740 PE=1 SV=1	4	2	1	1	2	0	2
>tr	Q9Y166	Q9Y166_DROME BcDNA.GH02431 OS=Drosophila melanogaster OX=7227 GN=Dic1 PE=1 SV=1	4	3	1	1	2	0	2
>tr	X2J5D8	X2J5D8_DROME Alpha-(1,3)-fucosyltransferase OS=Drosophila melanogaster OX=7227 GN=FucTB PE=1 SV=1	4	4	1	1	2	0	2
>tr	X2J6Q6	X2J6Q6_DROME Palmitoyltransferase OS=Drosophila melanogaster OX=7227 GN=GABPI PE=3 SV=1	4	3	1	1	2	0	2
>tr	X2JBS2	X2JBS2_DROME Inactivation no afterpotential E, isoform G OS=Drosophila melanogaster OX=7227 GN=inaE PE=4 SV=1	4	2	1	1	2	0	2
>sp	P28668	SYEP_DROME Bifunctional glutamate/proline--tRNA ligase OS=Drosophila melanogaster OX=7227 GN=GluProRS PE=1 SV=2	3	3	69	37	1.58496	6.10852	-4.52356
>tr	Q8IPF5	Q8IPF5_DROME A kinase anchor protein 200, isoform B OS=Drosophila melanogaster OX=7227 GN=Akap200 PE=1 SV=1	3	1	53	15	1.58496	5.72792	-4.14296
>tr	A8DY67	A8DY67_DROME Acetyl-CoA carboxylase, isoform E OS=Drosophila melanogaster OX=7227 GN=ACC PE=1 SV=2	3	3	37	28	1.58496	5.20945	-3.62449
>tr	A1Z968	A1Z968_DROME NAT1, isoform D OS=Drosophila melanogaster OX=7227 GN=NAT1 PE=1 SV=1	3	3	35	22	1.58496	5.12928	-3.54432
>sp	Q9Y105	SYQ_DROME Probable glutamine--tRNA ligase OS=Drosophila melanogaster OX=7227 GN=Aats-gln PE=2 SV=1	3	3	30	18	1.58496	4.90689	-3.32193
>tr	Q9VQR8	Q9VQR8_DROME Leucyl-tRNA synthetase, isoform A OS=Drosophila melanogaster OX=7227 GN=LeuRS PE=1 SV=2	3	3	29	16	1.58496	4.85798	-3.27302
>tr	A0A0B4JD97	A0A0B4JD97_DROME Transforming acidic coiled-coil protein, isoform K OS=Drosophila melanogaster OX=7227 GN=tacc PE=1 SV=1	3	3	27	18	1.58496	4.75489	-3.16993
>sp	P80455	RS12_DROME 40S ribosomal protein S12 OS=Drosophila melanogaster OX=7227 GN=RpS12 PE=1 SV=2	3	3	26	8	1.58496	4.70044	-3.11548
>tr	Q9VVA6	Q9VVA6_DROME Nuclear migration protein NudC OS=Drosophila melanogaster OX=7227 GN=nudC PE=1 SV=2	3	3	26	11	1.58496	4.70044	-3.11548
>sp	A1Z8P9	TPR_DROME Nucleoprotein TPR OS=Drosophila melanogaster OX=7227 GN=Mtor PE=1 SV=1	3	3	25	21	1.58496	4.64386	-3.05889
>tr	Q9VVL7	Q9VVL7_DROME Dihydrolipoyl dehydrogenase OS=Drosophila melanogaster OX=7227 GN=Dmel\CG7430 PE=1 SV=1	3	3	25	12	1.58496	4.64386	-3.05889
>tr	M9PEE1	M9PEE1_DROME Smallminded, isoform H OS=Drosophila melanogaster OX=7227 GN=smid PE=1 SV=1	3	3	24	17	1.58496	4.58496	-3
>sp	Q9XZ06	NU931_DROME Nuclear pore complex protein Nup93-1 OS=Drosophila melanogaster OX=7227 GN=Nup93-1 PE=1 SV=1	3	3	23	13	1.58496	4.52356	-2.9386
>tr	Q9VSS1	Q9VSS1_DROME Pixie, isoform A OS=Drosophila melanogaster OX=7227 GN=pix PE=1 SV=1	3	3	23	16	1.58496	4.52356	-2.9386
>tr	A0A0B4K7L1	A0A0B4K7L1_DROME ATP-dependent 6-phosphofructokinase OS=Drosophila melanogaster OX=7227 GN=Pfk PE=1 SV=1	3	3	22	13	1.58496	4.45943	-2.87447
>sp	Q9VA37	DJ1B_DROME Protein dj-1beta OS=Drosophila melanogaster OX=7227 GN=dj-1beta PE=1 SV=3	3	3	20	11	1.58496	4.32193	-2.73697
>tr	Q9W4H6	Q9W4H6_DROME Pyruvate dehydrogenase E1 component subunit alpha OS=Drosophila melanogaster OX=7227 GN=Pdha PE=1 SV=2	3	2	20	8	1.58496	4.32193	-2.73697
>tr	Q9VJJ0	Q9VJJ0_DROME Proteasome subunit beta type OS=Drosophila melanogaster OX=7227 GN=Prosbeta4 PE=1 SV=1	3	2	19	11	1.58496	4.24793	-2.66297
>tr	Q9XZ29	Q9XZ29_DROME EG:BACR25B3.9 protein OS=Drosophila melanogaster OX=7227 GN=Klp3A PE=1 SV=1	3	2	19	15	1.58496	4.24793	-2.66297
>sp	P43248	MSH2_DROME DNA mismatch repair protein spellchecker 1 OS=Drosophila melanogaster OX=7227 GN=spel1 PE=3 SV=4	3	2	18	14	1.58496	4.16993	-2.58496
>sp	Q9VCH5	NUP98_DROME Nuclear pore complex protein Nup98-Nup96 OS=Drosophila melanogaster OX=7227 GN=Nup98-96 PE=1 SV=3	3	3	17	15	1.58496	4.08746	-2.5025
>tr	Q9VXF9	Q9VXF9_DROME AT13091p OS=Drosophila melanogaster OX=7227 GN=rngo PE=1 SV=1	3	3	17	10	1.58496	4.08746	-2.5025
>tr	Q9W0H6	Q9W0H6_DROME Uncharacterized protein OS=Drosophila melanogaster OX=7227 GN=CG9149 PE=1 SV=2	3	3	17	9	1.58496	4.08746	-2.5025
>sp	O18373	SPS1_DROME Selenide, water dikinase OS=Drosophila melanogaster OX=7227 GN=SelD PE=2 SV=1	3	3	16	7	1.58496	4	-2.41504
>sp	P23696	PP2A_DROME Serine/threonine-protein phosphatase PP2A OS=Drosophila melanogaster OX=7227 GN=mts PE=2 SV=1	3	3	16	10	1.58496	4	-2.41504
>tr	A0A0B4K812	A0A0B4K812_DROME Lissencephaly-1 homolog OS=Drosophila melanogaster OX=7227 GN=Lis-1 PE=3 SV=1	3	3	16	7	1.58496	4	-2.41504
>tr	Q8IR13	Q8IR13_DROME Eukaryotic translation initiation factor 4H1, isoform B OS=Drosophila melanogaster OX=7227 GN=eIF4H1 PE=1 SV=1	3	3	16	8	1.58496	4	-2.41504
>tr	Q9VBP6	Q9VBP6_DROME GH21316p OS=Drosophila melanogaster OX=7227 GN=Ssadh PE=1 SV=1	3	3	16	10	1.58496	4	-2.41504
>tr	Q86BI3	Q86BI3_DROME Zinc-finger protein at 72D, isoform B OS=Drosophila melanogaster OX=7227 GN=Zn72D PE=1 SV=1	3	2	15	10	1.58496	3.90689	-2.32193
>sp	C0HL66	H33A_DROME Histone H3.3A OS=Drosophila melanogaster OX=7227 GN=His3.3A PE=1 SV=1	3	2	14	5	1.58496	3.80735	-2.22239
>sp	Q9VN50	EI3F1_DROME Eukaryotic translation initiation factor 3 subunit F-1 OS=Drosophila melanogaster OX=7227 GN=eIF3f1 PE=2 SV=1	3	3	14	8	1.58496	3.80735	-2.22239
>sp	Q9VNI3	HPF1_DROME Histone PARylation factor 1-like OS=Drosophila melanogaster OX=7227 GN=CG1218 PE=1 SV=2	3	3	14	6	1.58496	3.80735	-2.22239
>tr	O77430	O77430_DROME GEO01111p1 OS=Drosophila melanogaster OX=7227 GN=SkpA PE=1 SV=1	3	2	14	4	1.58496	3.80735	-2.22239
>tr	Q7KK96	Q7KK96_DROME Structural maintenance of chromosomes protein OS=Drosophila melanogaster OX=7227 GN=SMC2 PE=1 SV=1	3	3	14	11	1.58496	3.80735	-2.22239
>tr	Q9VM69	Q9VM69_DROME CG10206-PA OS=Drosophila melanogaster OX=7227 GN=nop5 PE=1 SV=2	3	2	14	9	1.58496	3.80735	-2.22239
>sp	O44081	DKC1_DROME H/ACA ribonucleoprotein complex subunit 4 OS=Drosophila melanogaster OX=7227 GN=Nop60B PE=1 SV=1	3	3	13	10	1.58496	3.70044	-2.11548
>sp	Q9W2U4	PP4R2_DROME Serine/threonine-protein phosphatase 4 regulatory subunit 2 OS=Drosophila melanogaster OX=7227 GN=PPP4R2r PE=1 SV=2	3	3	13	7	1.58496	3.70044	-2.11548
>tr	A0A0B4KFW0	A0A0B4KFW0_DROME Hippo, isoform B OS=Drosophila melanogaster OX=7227 GN=hpo PE=4 SV=1	3	3	13	10	1.58496	3.70044	-2.11548
>tr	Q9V3D9	Q9V3D9_DROME Signal recognition particle 54 kDa protein OS=Drosophila melanogaster OX=7227 GN=Srp54k PE=1 SV=1	3	3	13	8	1.58496	3.70044	-2.11548
>tr	X2JIQ5	X2JIQ5_DROME Ribosomal protein L17, isoform E OS=Drosophila melanogaster OX=7227 GN=RpL17 PE=3 SV=1	3	2	13	6	1.58496	3.70044	-2.11548
>sp	Q7K550	EIF3J_DROME Eukaryotic translation initiation factor 3 subunit J OS=Drosophila melanogaster OX=7227 GN=eIF3j PE=1 SV=1	3	3	12	7	1.58496	3.58496	-2
>sp	Q7KRY6	NHK1_DROME Nucleosomal histone kinase 1 OS=Drosophila melanogaster OX=7227 GN=ball PE=1 SV=1	3	1	12	8	1.58496	3.58496	-2
>tr	A1Z934	A1Z934_DROME CG8778 OS=Drosophila melanogaster OX=7227 GN=CG8778 PE=1 SV=1	3	3	12	6	1.58496	3.58496	-2
>tr	Q9VG69	Q9VG69_DROME LP03547p OS=Drosophila melanogaster OX=7227 GN=Dmel\CG5844 PE=1 SV=1	3	3	12	8	1.58496	3.58496	-2
>sp	Q8IQV9	NU205_DROME Nuclear pore complex protein Nup205 OS=Drosophila melanogaster OX=7227 GN=Nup205 PE=2 SV=1	3	3	11	10	1.58496	3.45943	-1.87447
>tr	A0A0B4K6U6	A0A0B4K6U6_DROME Squid, isoform E OS=Drosophila melanogaster OX=7227 GN=sqd PE=4 SV=1	3	3	11	4	1.58496	3.45943	-1.87447
>tr	A4V448	A4V448_DROME Glutamate-cysteine ligase catalytic subunit, isoform B OS=Drosophila melanogaster OX=7227 GN=Gclc PE=1 SV=1	3	3	11	9	1.58496	3.45943	-1.87447
>tr	Q53ZT0	Q53ZT0_DROME DNAJ-1 OS=Drosophila melanogaster OX=7227 GN=DnaJ-1 PE=1 SV=1	3	2	11	8	1.58496	3.45943	-1.87447
>tr	Q7JY94	Q7JY94_DROME Autophagy-related 7, isoform A OS=Drosophila melanogaster OX=7227 GN=Atg7 PE=1 SV=1	3	2	11	8	1.58496	3.45943	-1.87447
>tr	Q9VPY7	Q9VPY7_DROME LD42035p OS=Drosophila melanogaster OX=7227 GN=Dmel\CG5126 PE=1 SV=1	3	2	11	10	1.58496	3.45943	-1.87447
>tr	Q9VUB8	Q9VUB8_DROME Endosulfine, isoform A OS=Drosophila melanogaster OX=7227 GN=endos PE=1 SV=1	3	2	11	4	1.58496	3.45943	-1.87447
>sp	P20232	TFS2_DROME Transcription elongation factor S-II OS=Drosophila melanogaster OX=7227 GN=TfIIS PE=2 SV=1	3	2	10	5	1.58496	3.32193	-1.73697
>sp	P48604	GRPE_DROME GrpE protein homolog, mitochondrial OS=Drosophila melanogaster OX=7227 GN=Roe1 PE=2 SV=2	3	2	10	6	1.58496	3.32193	-1.73697
>sp	Q9U3Z7	NH2L1_DROME NHP2-like protein 1 homolog OS=Drosophila melanogaster OX=7227 GN=hoip PE=2 SV=1	3	3	10	4	1.58496	3.32193	-1.73697
>sp	Q9VMY9	GUAD_DROME Guanine deaminase OS=Drosophila melanogaster OX=7227 GN=DhpD PE=1 SV=1	3	3	10	8	1.58496	3.32193	-1.73697
>sp	Q9W2D9	EIF3K_DROME Eukaryotic translation initiation factor 3 subunit K OS=Drosophila melanogaster OX=7227 GN=eIF3k PE=2 SV=1	3	3	10	5	1.58496	3.32193	-1.73697
>tr	Q9VNX4	Q9VNX4_DROME Delta-1-Pyrroline-5-carboxylate dehydrogenase 1, isoform A OS=Drosophila melanogaster OX=7227 GN=P5CDh1 PE=1 SV=1	3	3	10	7	1.58496	3.32193	-1.73697
>sp	P45889	ACTZ_DROME Actin-related protein 1 OS=Drosophila melanogaster OX=7227 GN=Arp1 PE=2 SV=2	3	3	9	6	1.58496	3.16993	-1.58496
>sp	Q9VC45	ASP_DROME Protein abnormal spindle OS=Drosophila melanogaster OX=7227 GN=asp PE=1 SV=3	3	3	9	8	1.58496	3.16993	-1.58496
>sp	Q9VCZ8	PFD5_DROME Probable prefoldin subunit 5 OS=Drosophila melanogaster OX=7227 GN=Pfdn5 PE=2 SV=1	3	3	9	6	1.58496	3.16993	-1.58496
>sp	Q9VQM4	TYDP1_DROME Probable tyrosyl-DNA phosphodiesterase OS=Drosophila melanogaster OX=7227 GN=gkt PE=2 SV=1	3	2	9	6	1.58496	3.16993	-1.58496
>tr	O44226	O44226_DROME Elongin B OS=Drosophila melanogaster OX=7227 GN=EloB PE=1 SV=1	3	3	9	4	1.58496	3.16993	-1.58496
>tr	Q8INE8	Q8INE8_DROME Arginine methyltransferase 3, isoform B OS=Drosophila melanogaster OX=7227 GN=Art3 PE=1 SV=1	3	2	9	6	1.58496	3.16993	-1.58496
>tr	Q9V9W7	Q9V9W7_DROME Rough deal OS=Drosophila melanogaster OX=7227 GN=rod PE=1 SV=2	3	3	9	8	1.58496	3.16993	-1.58496
>tr	Q9VWV2	Q9VWV2_DROME Uncharacterized protein, isoform D OS=Drosophila melanogaster OX=7227 GN=CG32549 PE=1 SV=2	3	3	9	6	1.58496	3.16993	-1.58496
>tr	Q9W2I2	Q9W2I2_DROME Queuosine salvage protein OS=Drosophila melanogaster OX=7227 GN=CG9752 PE=1 SV=1	3	2	9	5	1.58496	3.16993	-1.58496
>tr	Q9XZ16	Q9XZ16_DROME Ubiquitin-like domain-containing C-terminal domain phosphatase 1 OS=Drosophila melanogaster OX=7227 GN=Ublcp1 PE=1 SV=1	3	2	9	5	1.58496	3.16993	-1.58496
>sp	Q960T2	SAP47_DROME Synapse-associated protein of 47 kDa OS=Drosophila melanogaster OX=7227 GN=Sap47 PE=1 SV=1	3	3	8	7	1.58496	3	-1.41504
>sp	Q9V3J4	SEC13_DROME Protein SEC13 homolog OS=Drosophila melanogaster OX=7227 GN=Sec13 PE=1 SV=1	3	3	8	5	1.58496	3	-1.41504
>sp	Q9VX98	DENR_DROME Density-regulated protein homolog OS=Drosophila melanogaster OX=7227 GN=DENR PE=1 SV=3	3	2	8	5	1.58496	3	-1.41504
>tr	A0A0B4K859	A0A0B4K859_DROME CG8771, isoform C OS=Drosophila melanogaster OX=7227 GN=Nup188 PE=1 SV=1	3	2	8	7	1.58496	3	-1.41504
>tr	A0A0B4KH09	A0A0B4KH09_DROME Groucho, isoform I OS=Drosophila melanogaster OX=7227 GN=gro PE=1 SV=1	3	3	8	5	1.58496	3	-1.41504
>tr	M9PF40	M9PF40_DROME Prefoldin 2, isoform B OS=Drosophila melanogaster OX=7227 GN=Pfdn2 PE=4 SV=1	3	2	8	4	1.58496	3	-1.41504
>tr	Q541C9	Q541C9_DROME RE18955p OS=Drosophila melanogaster OX=7227 GN=Ts PE=1 SV=1	3	3	8	7	1.58496	3	-1.41504
>tr	Q5BI50	Q5BI50_DROME Cullin 4, isoform A OS=Drosophila melanogaster OX=7227 GN=Cul4 PE=1 SV=1	3	3	8	7	1.58496	3	-1.41504
>tr	Q7PLP4	Q7PLP4_DROME Uncharacterized protein, isoform B OS=Drosophila melanogaster OX=7227 GN=BEST:GM10035 PE=1 SV=1	3	3	8	6	1.58496	3	-1.41504
>tr	Q9VB64	Q9VB64_DROME Uncharacterized protein, isoform A OS=Drosophila melanogaster OX=7227 GN=CG31063 PE=1 SV=3	3	3	8	7	1.58496	3	-1.41504
>tr	Q9VQT8	Q9VQT8_DROME Immune induced molecule 33, isoform A OS=Drosophila melanogaster OX=7227 GN=IM33 PE=1 SV=1	3	2	8	2	1.58496	3	-1.41504
>tr	Q9VSK9	Q9VSK9_DROME GH24787p OS=Drosophila melanogaster OX=7227 GN=CT20937 PE=1 SV=1	3	3	8	7	1.58496	3	-1.41504
>tr	Q9VW13	Q9VW13_DROME FI01412p OS=Drosophila melanogaster OX=7227 GN=CG9330-RA PE=1 SV=1	3	3	8	7	1.58496	3	-1.41504
>sp	O01382	DRICE_DROME Caspase OS=Drosophila melanogaster OX=7227 GN=Drice PE=1 SV=2	3	3	7	5	1.58496	2.80735	-1.22239
>sp	Q7JXF5	NUP62_DROME Nuclear pore glycoprotein p62 OS=Drosophila melanogaster OX=7227 GN=Nup62 PE=2 SV=1	3	3	7	5	1.58496	2.80735	-1.22239
>tr	D0IQK3	D0IQK3_DROME AMP deaminase OS=Drosophila melanogaster OX=7227 GN=AMPdeam PE=1 SV=2	3	1	7	6	1.58496	2.80735	-1.22239
>tr	M9PFS0	M9PFS0_DROME Target of rapamycin, isoform B OS=Drosophila melanogaster OX=7227 GN=Tor PE=1 SV=1	3	3	7	4	1.58496	2.80735	-1.22239
>tr	Q9VAI9	Q9VAI9_DROME GEO07291p1 OS=Drosophila melanogaster OX=7227 GN=Obp99c PE=1 SV=1	3	3	7	3	1.58496	2.80735	-1.22239
>tr	Q9VHT3	Q9VHT3_DROME CG9617 protein OS=Drosophila melanogaster OX=7227 GN=Sgt1 PE=1 SV=1	3	2	7	5	1.58496	2.80735	-1.22239
>tr	X2JCY2	X2JCY2_DROME CTP synthase OS=Drosophila melanogaster OX=7227 GN=CTPsyn PE=3 SV=1	3	3	7	6	1.58496	2.80735	-1.22239
>sp	P12370	KAPC_DROME cAMP-dependent protein kinase catalytic subunit OS=Drosophila melanogaster OX=7227 GN=Pka-C1 PE=1 SV=3	3	3	6	5	1.58496	2.58496	-1
>sp	P40320	METK_DROME S-adenosylmethionine synthase OS=Drosophila melanogaster OX=7227 GN=Sam-S PE=2 SV=2	3	3	6	5	1.58496	2.58496	-1
>sp	P42207	SEPT1_DROME Septin-1 OS=Drosophila melanogaster OX=7227 GN=Sep1 PE=1 SV=1	3	3	6	3	1.58496	2.58496	-1
>sp	Q7K7A9	FEN1_DROME Flap endonuclease 1 OS=Drosophila melanogaster OX=7227 GN=Fen1 PE=2 SV=1	3	3	6	5	1.58496	2.58496	-1
>sp	Q95RN0	F172A_DROME FAM172 family protein homolog CG10038 OS=Drosophila melanogaster OX=7227 GN=CG10038 PE=2 SV=1	3	3	6	5	1.58496	2.58496	-1
>tr	M9NDU6	M9NDU6_DROME Casein kinase II beta subunit, isoform I OS=Drosophila melanogaster OX=7227 GN=CkIIbeta PE=1 SV=1	3	2	6	4	1.58496	2.58496	-1
>tr	Q9VD00	Q9VD00_DROME FI07666p OS=Drosophila melanogaster OX=7227 GN=Dmel\CG5377 PE=1 SV=1	3	2	6	5	1.58496	2.58496	-1
>tr	Q9VHE4	Q9VHE4_DROME LD31229p OS=Drosophila melanogaster OX=7227 GN=Dmel\CG8132 PE=1 SV=1	3	3	6	5	1.58496	2.58496	-1
>tr	Q9W4J4	Q9W4J4_DROME GM14292p OS=Drosophila melanogaster OX=7227 GN=Dmel\CG11444 PE=1 SV=1	3	3	6	3	1.58496	2.58496	-1
>tr	X2JER0	X2JER0_DROME Uncharacterized protein, isoform B OS=Drosophila melanogaster OX=7227 GN=CG2200 PE=4 SV=1	3	3	6	5	1.58496	2.58496	-1
>sp	P25160	ARL1_DROME ADP-ribosylation factor-like protein 1 OS=Drosophila melanogaster OX=7227 GN=Arl1 PE=2 SV=5	3	3	5	3	1.58496	2.32193	-0.736966
>tr	A1Z6S6	A1Z6S6_DROME RE54322p OS=Drosophila melanogaster OX=7227 GN=vimar PE=1 SV=1	3	3	5	3	1.58496	2.32193	-0.736966
>tr	Q5U191	Q5U191_DROME CG1882, isoform A OS=Drosophila melanogaster OX=7227 GN=CG1882 PE=1 SV=1	3	3	5	2	1.58496	2.32193	-0.736966
>tr	Q7KN61	Q7KN61_DROME Farnesyl pyrophosphate synthase OS=Drosophila melanogaster OX=7227 GN=Fpps PE=1 SV=1	3	3	5	4	1.58496	2.32193	-0.736966
>tr	Q8IML4	Q8IML4_DROME V-type proton ATPase subunit a OS=Drosophila melanogaster OX=7227 GN=Vha100-1 PE=1 SV=1	3	2	5	4	1.58496	2.32193	-0.736966
>tr	Q9VBK9	Q9VBK9_DROME Uncharacterized protein OS=Drosophila melanogaster OX=7227 GN=CG5913 PE=1 SV=1	3	3	5	4	1.58496	2.32193	-0.736966
>tr	Q9VDH8	Q9VDH8_DROME 40S ribosomal protein S30 OS=Drosophila melanogaster OX=7227 GN=RpS30 PE=1 SV=1	3	2	5	2	1.58496	2.32193	-0.736966
>tr	Q9VY48	Q9VY48_DROME Mitochondrial ribosomal protein L38 OS=Drosophila melanogaster OX=7227 GN=mRpL38 PE=1 SV=2	3	3	5	5	1.58496	2.32193	-0.736966
>sp	P35415	MYSP1_DROME Paramyosin, long form OS=Drosophila melanogaster OX=7227 GN=Prm PE=1 SV=1	3	2	4	1	1.58496	2	-0.415037
>sp	Q7KNF2	PABP2_DROME Polyadenylate-binding protein 2 OS=Drosophila melanogaster OX=7227 GN=Pabp2 PE=1 SV=1	3	3	4	3	1.58496	2	-0.415037
>sp	Q9VHN6	RM19_DROME 39S ribosomal protein L19, mitochondrial OS=Drosophila melanogaster OX=7227 GN=mRpL19 PE=2 SV=1	3	3	4	3	1.58496	2	-0.415037
>sp	Q9VN95	ENOPH_DROME Enolase-phosphatase E1 OS=Drosophila melanogaster OX=7227 GN=CG12173 PE=2 SV=2	3	3	4	3	1.58496	2	-0.415037
>tr	Q7KVL7	Q7KVL7_DROME Vacuolar protein sorting-associated protein 35 OS=Drosophila melanogaster OX=7227 GN=Vps35 PE=1 SV=2	3	3	4	4	1.58496	2	-0.415037
>tr	Q8SY69	Q8SY69_DROME MICOS complex subunit MIC10 OS=Drosophila melanogaster OX=7227 GN=BcDNA:RH61753 PE=2 SV=1	3	2	4	2	1.58496	2	-0.415037
>tr	Q9V3E3	Q9V3E3_DROME GM06185p OS=Drosophila melanogaster OX=7227 GN=mRpL50 PE=1 SV=1	3	2	4	3	1.58496	2	-0.415037
>tr	Q9VN55	Q9VN55_DROME Antimeros, isoform A OS=Drosophila melanogaster OX=7227 GN=atms PE=1 SV=1	3	2	4	3	1.58496	2	-0.415037
>sp	Q27884	PPP6_DROME Serine/threonine-protein phosphatase 6 catalytic subunit OS=Drosophila melanogaster OX=7227 GN=PpV PE=2 SV=1	3	2	3	3	1.58496	1.58496	0
>sp	Q7JXF7	SEELE_DROME Protein seele OS=Drosophila melanogaster OX=7227 GN=sel PE=1 SV=1	3	1	2	2	1.58496	1	0.584963
>sp	Q7K566	BMCP_DROME Mitochondrial uncoupling protein Bmcp OS=Drosophila melanogaster OX=7227 GN=Bmcp PE=2 SV=1	3	3	2	2	1.58496	1	0.584963
>sp	Q8SX37	CDIPT_DROME CDP-diacylglycerol--inositol 3-phosphatidyltransferase OS=Drosophila melanogaster OX=7227 GN=Pis PE=1 SV=1	3	2	1	1	1.58496	0	1.58496
>sp	Q9V3N1	SP27A_DROME Serine protease inhibitor 27A OS=Drosophila melanogaster OX=7227 GN=Spn27A PE=1 SV=1	3	3	2	2	1.58496	1	0.584963
>sp	Q9VLS9	LACB2_DROME Beta-lactamase-like protein 2 homolog OS=Drosophila melanogaster OX=7227 GN=CG12375 PE=2 SV=1	3	3	3	2	1.58496	1.58496	0
>sp	Q9VLV5	RUXE_DROME Probable small nuclear ribonucleoprotein E OS=Drosophila melanogaster OX=7227 GN=SmE PE=1 SV=1	3	3	2	2	1.58496	1	0.584963
>sp	Q9VTZ6	PMM_DROME Probable phosphomannomutase OS=Drosophila melanogaster OX=7227 GN=CG10688 PE=2 SV=1	3	3	3	3	1.58496	1.58496	0
>sp	Q9W462	UBP30_DROME Ubiquitin carboxyl-terminal hydrolase 30 homolog OS=Drosophila melanogaster OX=7227 GN=Usp30 PE=2 SV=1	3	3	2	2	1.58496	1	0.584963
>tr	A1Z765	A1Z765_DROME Uncharacterized protein, isoform A OS=Drosophila melanogaster OX=7227 GN=CG12159 PE=1 SV=1	3	1	2	1	1.58496	1	0.584963
>tr	E1JJS1	E1JJS1_DROME Glutathione S transferase T3, isoform B OS=Drosophila melanogaster OX=7227 GN=GstT3 PE=3 SV=1	3	3	2	2	1.58496	1	0.584963
>tr	E2QCK0	E2QCK0_DROME Transport and golgi organization 11, isoform B OS=Drosophila melanogaster OX=7227 GN=Tango11 PE=1 SV=1	3	3	1	1	1.58496	0	1.58496
>tr	M9MSK3	M9MSK3_DROME Tyrosine-protein kinase OS=Drosophila melanogaster OX=7227 GN=Src64B PE=3 SV=1	3	3	1	1	1.58496	0	1.58496
>tr	M9PFQ2	M9PFQ2_DROME Virus-induced RNA 1, isoform G OS=Drosophila melanogaster OX=7227 GN=vir-1 PE=1 SV=1	3	2	3	2	1.58496	1.58496	0
>tr	O46308	O46308_DROME EG:8D8.5 protein OS=Drosophila melanogaster OX=7227 GN=png PE=2 SV=1	3	3	1	1	1.58496	0	1.58496
>tr	Q0KHS7	Q0KHS7_DROME Lipid storage droplet-2, isoform B OS=Drosophila melanogaster OX=7227 GN=Lsd-2 PE=1 SV=1	3	1	3	1	1.58496	1.58496	0
>tr	Q7KVF6	Q7KVF6_DROME IP20706p OS=Drosophila melanogaster OX=7227 GN=CG33228-RA PE=2 SV=2	3	2	2	2	1.58496	1	0.584963
>tr	Q8IP97	Q8IP97_DROME Peroxin 19, isoform A OS=Drosophila melanogaster OX=7227 GN=Pex19 PE=1 SV=2	3	2	2	1	1.58496	1	0.584963
>tr	Q9V3R3	Q9V3R3_DROME CG3704-PA OS=Drosophila melanogaster OX=7227 GN=Dmel\CG3704 PE=1 SV=1	3	3	2	2	1.58496	1	0.584963
>tr	Q9VGA0	Q9VGA0_DROME Glutathione S transferase D9, isoform A OS=Drosophila melanogaster OX=7227 GN=GstD9 PE=1 SV=1	3	3	2	2	1.58496	1	0.584963
>tr	Q9VI16	Q9VI16_DROME Carnitine O-Acetyl-Transferase, isoform A OS=Drosophila melanogaster OX=7227 GN=CRAT PE=1 SV=2	3	3	3	2	1.58496	1.58496	0
>tr	Q9VJ11	Q9VJ11_DROME Calcium load-activated calcium channel OS=Drosophila melanogaster OX=7227 GN=B2 PE=1 SV=1	3	2	2	2	1.58496	1	0.584963
>tr	Q9VKU3	Q9VKU3_DROME CG6094 protein OS=Drosophila melanogaster OX=7227 GN=Dmel\CG6094 PE=1 SV=1	3	3	3	3	1.58496	1.58496	0
>tr	Q9VL69	Q9VL69_DROME LD05267p OS=Drosophila melanogaster OX=7227 GN=AI945207 PE=1 SV=1	3	1	2	1	1.58496	1	0.584963
>tr	Q9VP13	Q9VP13_DROME CR6-interacting factor OS=Drosophila melanogaster OX=7227 GN=CRIF PE=1 SV=1	3	2	3	2	1.58496	1.58496	0
>tr	Q9VW57	Q9VW57_DROME Grasp65 OS=Drosophila melanogaster OX=7227 GN=Grasp65 PE=1 SV=1	3	2	2	2	1.58496	1	0.584963
>tr	Q9W127	Q9W127_DROME CG3663 OS=Drosophila melanogaster OX=7227 GN=CG3663 PE=1 SV=1	3	2	2	2	1.58496	1	0.584963
>tr	Q9W323	Q9W323_DROME Tyrosine-protein phosphatase OS=Drosophila melanogaster OX=7227 GN=Ptpmeg2 PE=1 SV=2	3	3	3	2	1.58496	1.58496	0
>tr	Q9W3T9	Q9W3T9_DROME GM01152p OS=Drosophila melanogaster OX=7227 GN=CT9706 PE=1 SV=2	3	3	3	3	1.58496	1.58496	0
>tr	Q9VBG7	Q9VBG7_DROME Uncharacterized protein, isoform A OS=Drosophila melanogaster OX=7227 GN=CG14558 PE=1 SV=2	3	2	1	1	1.58496	0	1.58496
>tr	Q9VIK0	Q9VIK0_DROME FI06578p OS=Drosophila melanogaster OX=7227 GN=38E.13 PE=2 SV=1	3	3	1	1	1.58496	0	1.58496
>tr	Q9W0K9	Q9W0K9_DROME LD10220p OS=Drosophila melanogaster OX=7227 GN=Dmel\CG9205 PE=1 SV=1	3	3	1	1	1.58496	0	1.58496
>tr	Q9W3H4	Q9W3H4_DROME LD36273p OS=Drosophila melanogaster OX=7227 GN=sni PE=1 SV=1	3	3	1	1	1.58496	0	1.58496
>sp	A0A126GUP6	MP1_DROME Melanization protease 1 OS=Drosophila melanogaster OX=7227 GN=MP1 PE=1 SV=1	3	3	1	1	1.58496	0	1.58496
>sp	P11046	LAMB1_DROME Laminin subunit beta-1 OS=Drosophila melanogaster OX=7227 GN=LanB1 PE=1 SV=4	3	3	1	1	1.58496	0	1.58496
>sp	P36975	SNP25_DROME Synaptosomal-associated protein 25 OS=Drosophila melanogaster OX=7227 GN=Snap25 PE=2 SV=1	3	3	1	1	1.58496	0	1.58496
>sp	Q00637	SODM_DROME Superoxide dismutase [Mn], mitochondrial OS=Drosophila melanogaster OX=7227 GN=Sod2 PE=2 SV=3	3	2	1	1	1.58496	0	1.58496
>sp	Q05547	PP13_DROME Serine/threonine-protein phosphatase alpha-3 isoform OS=Drosophila melanogaster OX=7227 GN=Pp1-13C PE=1 SV=1	3	3	1	1	1.58496	0	1.58496
>sp	Q86BN8	PTPM1_DROME Phosphatidylglycerophosphatase and protein-tyrosine phosphatase 1 OS=Drosophila melanogaster OX=7227 GN=PTPMT1 PE=2 SV=1	3	3	1	1	1.58496	0	1.58496
>sp	Q8MRC9	GALT9_DROME Putative polypeptide N-acetylgalactosaminyltransferase 9 OS=Drosophila melanogaster OX=7227 GN=pgant9 PE=2 SV=2	3	3	1	1	1.58496	0	1.58496
>sp	Q8T0B1	NEPR1_DROME Nuclear envelope phosphatase-regulatory subunit 1 homolog OS=Drosophila melanogaster OX=7227 GN=CG8009 PE=2 SV=1	3	2	1	1	1.58496	0	1.58496
>sp	Q95SS8	TMM70_DROME Transmembrane protein 70 homolog, mitochondrial OS=Drosophila melanogaster OX=7227 GN=CG7506 PE=2 SV=1	3	2	1	1	1.58496	0	1.58496
>sp	Q9VAY3	MFRN_DROME Mitoferrin OS=Drosophila melanogaster OX=7227 GN=mfrn PE=2 SV=1	3	3	1	1	1.58496	0	1.58496
>sp	Q9VER6	MODSP_DROME Modular serine protease OS=Drosophila melanogaster OX=7227 GN=modSP PE=1 SV=2	3	3	1	1	1.58496	0	1.58496
>sp	Q9VHT4	FUCT1_DROME GDP-fucose transporter 1 OS=Drosophila melanogaster OX=7227 GN=nac PE=1 SV=1	3	2	1	1	1.58496	0	1.58496
>sp	Q9VMW8	MPU1_DROME Mannose-P-dolichol utilization defect 1 protein homolog OS=Drosophila melanogaster OX=7227 GN=CG3792 PE=2 SV=2	3	2	1	1	1.58496	0	1.58496
>sp	Q9VP04	ORMDL_DROME ORM1-like protein OS=Drosophila melanogaster OX=7227 GN=ORMDL PE=2 SV=1	3	3	1	1	1.58496	0	1.58496
>sp	Q9W223	CP6D2_DROME Probable cytochrome P450 6d2 OS=Drosophila melanogaster OX=7227 GN=Cyp6d2 PE=2 SV=1	3	3	1	1	1.58496	0	1.58496
>sp	Q9W2D6	TIM10_DROME Mitochondrial import inner membrane translocase subunit Tim10 OS=Drosophila melanogaster OX=7227 GN=Tim10 PE=3 SV=1	3	3	1	1	1.58496	0	1.58496
>sp	Q9W3F7	MIGA_DROME Mitoguardin OS=Drosophila melanogaster OX=7227 GN=Miga PE=1 SV=2	3	3	1	1	1.58496	0	1.58496
>sp	Q9W568	HFW1_DROME Protein halfway OS=Drosophila melanogaster OX=7227 GN=hfw PE=1 SV=3	3	2	1	1	1.58496	0	1.58496
>tr	A0A0B4K6K9	A0A0B4K6K9_DROME La related protein, isoform F OS=Drosophila melanogaster OX=7227 GN=larp PE=1 SV=1	3	3	1	1	1.58496	0	1.58496
>tr	A0A0B4KER9	A0A0B4KER9_DROME Tout-velu, isoform B OS=Drosophila melanogaster OX=7227 GN=ttv PE=4 SV=1	3	2	1	1	1.58496	0	1.58496
>tr	A0A0B4KGI5	A0A0B4KGI5_DROME Carboxylic ester hydrolase OS=Drosophila melanogaster OX=7227 GN=Ace PE=1 SV=1	3	3	1	1	1.58496	0	1.58496
>tr	A0A0B4KHB2	A0A0B4KHB2_DROME C-terminal binding protein, isoform G OS=Drosophila melanogaster OX=7227 GN=CtBP PE=1 SV=1	3	3	1	1	1.58496	0	1.58496
>tr	A0A0B4KHK1	A0A0B4KHK1_DROME Supernumerary limbs, isoform B OS=Drosophila melanogaster OX=7227 GN=slmb PE=4 SV=1	3	3	1	1	1.58496	0	1.58496
>tr	A0A0B4LEJ6	A0A0B4LEJ6_DROME Wunen-2, isoform B OS=Drosophila melanogaster OX=7227 GN=wun2 PE=4 SV=1	3	2	1	1	1.58496	0	1.58496
>tr	A1Z705	A1Z705_DROME CG2144 OS=Drosophila melanogaster OX=7227 GN=PIG-G PE=2 SV=1	3	2	1	1	1.58496	0	1.58496
>tr	A1Z838	A1Z838_DROME CG2292 OS=Drosophila melanogaster OX=7227 GN=PIG-N PE=4 SV=1	3	3	1	1	1.58496	0	1.58496
>tr	A1Z8R6	A1Z8R6_DROME Hexosyltransferase OS=Drosophila melanogaster OX=7227 GN=GalT1 PE=3 SV=1	3	3	1	1	1.58496	0	1.58496
>tr	A1ZA77	A1ZA77_DROME CG8320 OS=Drosophila melanogaster OX=7227 GN=CG8320-RA PE=1 SV=1	3	2	1	1	1.58496	0	1.58496
>tr	A1ZBB1	A1ZBB1_DROME Galectin OS=Drosophila melanogaster OX=7227 GN=CG5335-RA PE=2 SV=1	3	3	1	1	1.58496	0	1.58496
>tr	A4UZ58	A4UZ58_DROME Klaroid, isoform E OS=Drosophila melanogaster OX=7227 GN=koi PE=1 SV=1	3	3	1	1	1.58496	0	1.58496
>tr	B7YZH3	B7YZH3_DROME Transient receptor potential cation channel, subfamily M ortholog, isoform G OS=Drosophila melanogaster OX=7227 GN=Trpm PE=4 SV=1	3	2	1	1	1.58496	0	1.58496
>tr	B7YZJ3	B7YZJ3_DROME Uncharacterized protein OS=Drosophila melanogaster OX=7227 GN=CG42239 PE=1 SV=1	3	1	1	1	1.58496	0	1.58496
>tr	B7YZR7	B7YZR7_DROME Mapmodulin, isoform B OS=Drosophila melanogaster OX=7227 GN=Mapmodulin PE=1 SV=1	3	2	1	1	1.58496	0	1.58496
>tr	B7Z0M0	B7Z0M0_DROME FI17308p1 OS=Drosophila melanogaster OX=7227 GN=Vti1b PE=1 SV=1	3	3	1	1	1.58496	0	1.58496
>tr	E1JGQ3	E1JGQ3_DROME Glycogenin, isoform I OS=Drosophila melanogaster OX=7227 GN=Gyg PE=1 SV=1	3	2	1	1	1.58496	0	1.58496
>tr	E1JHB7	E1JHB7_DROME PDGF-and VEGF-receptor related, isoform J OS=Drosophila melanogaster OX=7227 GN=Pvr PE=1 SV=1	3	3	1	1	1.58496	0	1.58496
>tr	E1JIU2	E1JIU2_DROME Inwardly rectifying potassium channel 1, isoform C OS=Drosophila melanogaster OX=7227 GN=Irk1 PE=1 SV=1	3	3	1	1	1.58496	0	1.58496
>tr	E2QCJ5	E2QCJ5_DROME CG4050, isoform B OS=Drosophila melanogaster OX=7227 GN=Tmtc3 PE=4 SV=1	3	2	1	1	1.58496	0	1.58496
>tr	M9NF14	M9NF14_DROME IGF-II mRNA-binding protein, isoform L OS=Drosophila melanogaster OX=7227 GN=Imp PE=1 SV=1	3	3	1	1	1.58496	0	1.58496
>tr	M9PB91	M9PB91_DROME Alpha-1,3-glucosyltransferase OS=Drosophila melanogaster OX=7227 GN=gny PE=3 SV=1	3	2	1	1	1.58496	0	1.58496
>tr	M9PBP5	M9PBP5_DROME Derlin OS=Drosophila melanogaster OX=7227 GN=Der-1 PE=3 SV=1	3	1	1	1	1.58496	0	1.58496
>tr	M9PBX3	M9PBX3_DROME Uncharacterized protein, isoform H OS=Drosophila melanogaster OX=7227 GN=CG31689 PE=1 SV=1	3	2	1	1	1.58496	0	1.58496
>tr	M9PCE7	M9PCE7_DROME Uncharacterized protein, isoform E OS=Drosophila melanogaster OX=7227 GN=CG13784 PE=4 SV=1	3	2	1	1	1.58496	0	1.58496
>tr	M9PCV1	M9PCV1_DROME alpha-1,2-Mannosidase OS=Drosophila melanogaster OX=7227 GN=Edem2 PE=1 SV=1	3	3	1	1	1.58496	0	1.58496
>tr	M9PCZ1	M9PCZ1_DROME Uncharacterized protein, isoform K OS=Drosophila melanogaster OX=7227 GN=CG9449 PE=3 SV=1	3	1	1	1	1.58496	0	1.58496
>tr	M9PFK7	M9PFK7_DROME Argonaute 2, isoform E OS=Drosophila melanogaster OX=7227 GN=AGO2 PE=1 SV=1	3	3	1	1	1.58496	0	1.58496
>tr	M9PHS8	M9PHS8_DROME Uncharacterized protein, isoform C OS=Drosophila melanogaster OX=7227 GN=CG9784 PE=1 SV=1	3	3	1	1	1.58496	0	1.58496
>tr	Q0E8E5	Q0E8E5_DROME RE19996p1 OS=Drosophila melanogaster OX=7227 GN=CG7255-RE PE=2 SV=1	3	2	1	1	1.58496	0	1.58496
>tr	Q6II06	Q6II06_DROME Vesicle transport protein OS=Drosophila melanogaster OX=7227 GN=BP1075 PE=3 SV=1	3	2	1	1	1.58496	0	1.58496
>tr	Q7JW07	Q7JW07_DROME LD08826p OS=Drosophila melanogaster OX=7227 GN=CG12935 PE=1 SV=1	3	3	1	1	1.58496	0	1.58496
>tr	Q7JW61	Q7JW61_DROME LD43649p OS=Drosophila melanogaster OX=7227 GN=Usp20-33 PE=2 SV=1	3	3	1	1	1.58496	0	1.58496
>tr	Q7JYK2	Q7JYK2_DROME CG1941, isoform A OS=Drosophila melanogaster OX=7227 GN=CG1941 PE=1 SV=1	3	2	1	1	1.58496	0	1.58496
>tr	Q7JYX3	Q7JYX3_DROME GEO08273p1 OS=Drosophila melanogaster OX=7227 GN=CG15083 PE=2 SV=1	3	2	1	1	1.58496	0	1.58496
>tr	Q7K2B1	Q7K2B1_DROME CG7222, isoform A OS=Drosophila melanogaster OX=7227 GN=CG7222 PE=1 SV=1	3	3	1	1	1.58496	0	1.58496
>tr	Q7K3T3	Q7K3T3_DROME Fatty acyl-CoA reductase OS=Drosophila melanogaster OX=7227 GN=CG1441 PE=1 SV=1	3	2	1	1	1.58496	0	1.58496
>tr	Q7KSP6	Q7KSP6_DROME SET domain binding factor, isoform B OS=Drosophila melanogaster OX=7227 GN=Sbf PE=1 SV=1	3	3	1	1	1.58496	0	1.58496
>tr	Q7KTX7	Q7KTX7_DROME E3 ubiquitin-protein ligase parkin OS=Drosophila melanogaster OX=7227 GN=park PE=1 SV=1	3	3	1	1	1.58496	0	1.58496
>tr	Q7KV24	Q7KV24_DROME Uncharacterized protein OS=Drosophila melanogaster OX=7227 GN=CG15744 PE=3 SV=1	3	2	1	1	1.58496	0	1.58496
>tr	Q8INW5	Q8INW5_DROME MIP27352p OS=Drosophila melanogaster OX=7227 GN=Dmel\CG10237 PE=1 SV=1	3	3	1	1	1.58496	0	1.58496
>tr	Q8MLU9	Q8MLU9_DROME Uncharacterized protein OS=Drosophila melanogaster OX=7227 GN=CG13492 PE=4 SV=3	3	3	1	1	1.58496	0	1.58496
>tr	Q9V9S4	Q9V9S4_DROME FI21844p1 OS=Drosophila melanogaster OX=7227 GN=Dmel\CG2003 PE=2 SV=1	3	3	1	1	1.58496	0	1.58496
>tr	Q9VA77	Q9VA77_DROME Sphingomyelin phosphodiesterase OS=Drosophila melanogaster OX=7227 GN=CG15534 PE=3 SV=2	3	3	1	1	1.58496	0	1.58496
>tr	Q9VAH7	Q9VAH7_DROME RE62393p OS=Drosophila melanogaster OX=7227 GN=yata PE=1 SV=1	3	3	1	1	1.58496	0	1.58496
>tr	Q9VAL5	Q9VAL5_DROME Protein tyrosine phosphatase 99A, isoform F OS=Drosophila melanogaster OX=7227 GN=Ptp99A PE=4 SV=3	3	3	1	1	1.58496	0	1.58496
>tr	Q9VB73	Q9VB73_DROME Palmitoyltransferase OS=Drosophila melanogaster OX=7227 GN=CG5880-RA PE=2 SV=2	3	2	1	1	1.58496	0	1.58496
>tr	Q9VED8	Q9VED8_DROME Deoxyribonuclease II OS=Drosophila melanogaster OX=7227 GN=DNaseII PE=1 SV=1	3	3	1	1	1.58496	0	1.58496
>tr	Q9VF06	Q9VF06_DROME GH08991p OS=Drosophila melanogaster OX=7227 GN=Dmel\CG4287 PE=2 SV=1	3	3	1	1	1.58496	0	1.58496
>tr	Q9VFE2	Q9VFE2_DROME FI18055p1 OS=Drosophila melanogaster OX=7227 GN=Sdr PE=2 SV=1	3	3	1	1	1.58496	0	1.58496
>tr	Q9VHQ5	Q9VHQ5_DROME RE12402p OS=Drosophila melanogaster OX=7227 GN=Dmel\CG11737 PE=2 SV=1	3	1	1	1	1.58496	0	1.58496
>tr	Q9VI20	Q9VI20_DROME FI17865p1 OS=Drosophila melanogaster OX=7227 GN=godzilla PE=1 SV=1	3	2	1	1	1.58496	0	1.58496
>tr	Q9VIH9	Q9VIH9_DROME GEO04151p1 OS=Drosophila melanogaster OX=7227 GN=BcDNA:GH07967 PE=2 SV=1	3	2	1	1	1.58496	0	1.58496
>tr	Q9VKD2	Q9VKD2_DROME Very-long-chain (3R)-3-hydroxyacyl-CoA dehydratase OS=Drosophila melanogaster OX=7227 GN=Hacd1 PE=1 SV=1	3	2	1	1	1.58496	0	1.58496
>tr	Q9VKQ0	Q9VKQ0_DROME Uncharacterized protein, isoform A OS=Drosophila melanogaster OX=7227 GN=CG17130 PE=4 SV=2	3	1	1	1	1.58496	0	1.58496
>tr	Q9VLH9	Q9VLH9_DROME Alpha-mannosidase OS=Drosophila melanogaster OX=7227 GN=LManVI PE=1 SV=2	3	3	1	1	1.58496	0	1.58496
>tr	Q9VMX7	Q9VMX7_DROME Jonah 25Bi OS=Drosophila melanogaster OX=7227 GN=Jon25Bi PE=1 SV=1	3	3	1	1	1.58496	0	1.58496
>tr	Q9VN28	Q9VN28_DROME LD26442p OS=Drosophila melanogaster OX=7227 GN=Dmel\CG14650 PE=2 SV=1	3	3	1	1	1.58496	0	1.58496
>tr	Q9VNA6	Q9VNA6_DROME Ceramide kinase, isoform A OS=Drosophila melanogaster OX=7227 GN=Cerk PE=2 SV=2	3	2	1	1	1.58496	0	1.58496
>tr	Q9VNL0	Q9VNL0_DROME Gasp, isoform A OS=Drosophila melanogaster OX=7227 GN=Gasp PE=1 SV=1	3	3	1	1	1.58496	0	1.58496
>tr	Q9VPA9	Q9VPA9_DROME LD24894p OS=Drosophila melanogaster OX=7227 GN=Dmel\CG3618 PE=2 SV=1	3	3	1	1	1.58496	0	1.58496
>tr	Q9VPM9	Q9VPM9_DROME AT02829p OS=Drosophila melanogaster OX=7227 GN=Dmel\CG11601 PE=2 SV=1	3	1	1	1	1.58496	0	1.58496
>tr	Q9VPR7	Q9VPR7_DROME Coiled, isoform A OS=Drosophila melanogaster OX=7227 GN=cold PE=2 SV=1	3	2	1	1	1.58496	0	1.58496
>tr	Q9VQI2	Q9VQI2_DROME LD08641p OS=Drosophila melanogaster OX=7227 GN=CT10107 PE=2 SV=1	3	3	1	1	1.58496	0	1.58496
>tr	Q9VSE8	Q9VSE8_DROME LD39959p OS=Drosophila melanogaster OX=7227 GN=Uxs PE=2 SV=1	3	2	1	1	1.58496	0	1.58496
>tr	Q9VSG9	Q9VSG9_DROME GH24192p OS=Drosophila melanogaster OX=7227 GN=Dmel\CG13671 PE=1 SV=2	3	2	1	1	1.58496	0	1.58496
>tr	Q9VSV2	Q9VSV2_DROME Transporter OS=Drosophila melanogaster OX=7227 GN=CG4476-RB PE=2 SV=2	3	2	1	1	1.58496	0	1.58496
>tr	Q9VTG0	Q9VTG0_DROME Phosphate transporter OS=Drosophila melanogaster OX=7227 GN=NaPi-III PE=2 SV=2	3	3	1	1	1.58496	0	1.58496
>tr	Q9VUV6	Q9VUV6_DROME GXIVsPLA2, isoform A OS=Drosophila melanogaster OX=7227 GN=GXIVsPLA2 PE=2 SV=2	3	3	1	1	1.58496	0	1.58496
>tr	Q9VV83	Q9VV83_DROME Uncharacterized protein OS=Drosophila melanogaster OX=7227 GN=CG4098 PE=1 SV=1	3	2	1	1	1.58496	0	1.58496
>tr	Q9VVK5	Q9VVK5_DROME Adenosine deaminase-related growth factor A OS=Drosophila melanogaster OX=7227 GN=Adgf-A PE=1 SV=1	3	3	1	1	1.58496	0	1.58496
>tr	Q9VW58	Q9VW58_DROME LD33138p OS=Drosophila melanogaster OX=7227 GN=Dmel\CG8004 PE=1 SV=1	3	3	1	1	1.58496	0	1.58496
>tr	Q9VW66	Q9VW66_DROME Uncharacterized protein, isoform A OS=Drosophila melanogaster OX=7227 GN=BcDNA:RH69723 PE=1 SV=1	3	3	1	1	1.58496	0	1.58496
>tr	Q9VX77	Q9VX77_DROME Coiled-coil-helix-coiled-coil-helix domain containing 2, isoform A OS=Drosophila melanogaster OX=7227 GN=Chchd2 PE=1 SV=1	3	1	1	1	1.58496	0	1.58496
>tr	Q9VXH4	Q9VXH4_DROME RE16337p OS=Drosophila melanogaster OX=7227 GN=Dmel\CG9921 PE=1 SV=1	3	1	1	1	1.58496	0	1.58496
>tr	Q9VXQ8	Q9VXQ8_DROME GM02445p OS=Drosophila melanogaster OX=7227 GN=Dmel\CG11679 PE=2 SV=1	3	2	1	1	1.58496	0	1.58496
>tr	Q9VXV4	Q9VXV4_DROME RH04535p OS=Drosophila melanogaster OX=7227 GN=Dmel\CG11655 PE=1 SV=1	3	2	1	1	1.58496	0	1.58496
>tr	Q9VXV6	Q9VXV6_DROME Secretory carrier-associated membrane protein OS=Drosophila melanogaster OX=7227 GN=Scamp PE=1 SV=1	3	2	1	1	1.58496	0	1.58496
>tr	Q9VYL5	Q9VYL5_DROME GH19726p OS=Drosophila melanogaster OX=7227 GN=Dmel\CG1824 PE=1 SV=1	3	2	1	1	1.58496	0	1.58496
>tr	Q9VYR2	Q9VYR2_DROME RE13973p OS=Drosophila melanogaster OX=7227 GN=Dmel\CG1492 PE=2 SV=2	3	3	1	1	1.58496	0	1.58496
>tr	Q9VYX5	Q9VYX5_DROME CG11699-RA protein OS=Drosophila melanogaster OX=7227 GN=Dmel\CG11699 PE=2 SV=1	3	2	1	1	1.58496	0	1.58496
>tr	Q9VZA6	Q9VZA6_DROME Hexosyltransferase OS=Drosophila melanogaster OX=7227 GN=BcDNA:GM04393 PE=2 SV=1	3	2	1	1	1.58496	0	1.58496
>tr	Q9W1H9	Q9W1H9_DROME CG5569 OS=Drosophila melanogaster OX=7227 GN=CG5569 PE=2 SV=1	3	3	1	1	1.58496	0	1.58496
>tr	Q9W1R8	Q9W1R8_DROME CG3500, isoform A OS=Drosophila melanogaster OX=7227 GN=CG3500-RA PE=2 SV=1	3	2	1	1	1.58496	0	1.58496
>tr	Q9W258	Q9W258_DROME Babos, isoform A OS=Drosophila melanogaster OX=7227 GN=babos PE=2 SV=2	3	2	1	1	1.58496	0	1.58496
>tr	Q9W280	Q9W280_DROME GH11358p OS=Drosophila melanogaster OX=7227 GN=CG11170 PE=2 SV=1	3	3	1	1	1.58496	0	1.58496
>tr	Q9W380	Q9W380_DROME RH45008p OS=Drosophila melanogaster OX=7227 GN=BcDNA:RH45008 PE=2 SV=1	3	2	1	1	1.58496	0	1.58496
>tr	Q9W513	Q9W513_DROME GEO10196p1 OS=Drosophila melanogaster OX=7227 GN=Dmel\CG17776 PE=2 SV=1	3	1	1	1	1.58496	0	1.58496
>tr	E1JJD6	E1JJD6_DROME Twenty-four, isoform F OS=Drosophila melanogaster OX=7227 GN=tyf PE=1 SV=2	2	2	35	16	1	5.12928	-4.12928
>sp	P48809	RB27C_DROME Heterogeneous nuclear ribonucleoprotein 27C OS=Drosophila melanogaster OX=7227 GN=Hrb27C PE=1 SV=2	2	2	29	12	1	4.85798	-3.85798
>sp	Q9XYZ5	DDB1_DROME DNA damage-binding protein 1 OS=Drosophila melanogaster OX=7227 GN=pic PE=1 SV=1	2	2	26	15	1	4.70044	-3.70044
>tr	Q8MZI3	Q8MZI3_DROME GH10652p OS=Drosophila melanogaster OX=7227 GN=BcDNA:HL01868 PE=1 SV=1	2	2	26	12	1	4.70044	-3.70044
>tr	Q9V3W7	Q9V3W7_DROME LD40489p OS=Drosophila melanogaster OX=7227 GN=SF2 PE=1 SV=1	2	2	24	9	1	4.58496	-3.58496
>sp	O76922	AUB_DROME Protein aubergine OS=Drosophila melanogaster OX=7227 GN=aub PE=1 SV=1	2	2	23	16	1	4.52356	-3.52356
>tr	Q9V3E9	Q9V3E9_DROME FI17138p1 OS=Drosophila melanogaster OX=7227 GN=spag PE=1 SV=1	2	2	23	14	1	4.52356	-3.52356
>tr	Q9VYT3	Q9VYT3_DROME FI23714p1 OS=Drosophila melanogaster OX=7227 GN=Nrd1 PE=1 SV=2	2	2	23	19	1	4.52356	-3.52356
>sp	Q23972	SMG_DROME Protein Smaug OS=Drosophila melanogaster OX=7227 GN=smg PE=1 SV=2	2	2	22	11	1	4.45943	-3.45943
>sp	Q9VKD3	NFS1_DROME Probable cysteine desulfurase, mitochondrial OS=Drosophila melanogaster OX=7227 GN=CG12264 PE=2 SV=1	2	1	22	12	1	4.45943	-3.45943
>tr	A1ZBW0	A1ZBW0_DROME Heterogeneous nuclear ribonucleoprotein K, isoform C OS=Drosophila melanogaster OX=7227 GN=HnRNP-K PE=1 SV=1	2	2	22	11	1	4.45943	-3.45943
>sp	Q24154	RL29_DROME 60S ribosomal protein L29 OS=Drosophila melanogaster OX=7227 GN=RpL29 PE=1 SV=1	2	1	21	4	1	4.39232	-3.39232
>tr	Q9VH81	Q9VH81_DROME GH12714p OS=Drosophila melanogaster OX=7227 GN=PpD3 PE=1 SV=1	2	2	21	12	1	4.39232	-3.39232
>tr	Q9VQQ6	Q9VQQ6_DROME FI18122p1 OS=Drosophila melanogaster OX=7227 GN=Snx1 PE=1 SV=1	2	2	20	13	1	4.32193	-3.32193
>tr	M9PCG1	M9PCG1_DROME Dihydrolipoamide acetyltransferase component of pyruvate dehydrogenase complex OS=Drosophila melanogaster OX=7227 GN=muc PE=1 SV=1	2	2	19	10	1	4.24793	-3.24793
>sp	P04052	RPB1_DROME DNA-directed RNA polymerase II subunit RPB1 OS=Drosophila melanogaster OX=7227 GN=RpII215 PE=3 SV=4	2	2	18	14	1	4.16993	-3.16993
>sp	Q24368	ISWI_DROME Chromatin-remodeling complex ATPase chain Iswi OS=Drosophila melanogaster OX=7227 GN=Iswi PE=1 SV=1	2	2	17	14	1	4.08746	-3.08746
>sp	Q9U9Q4	EIF3H_DROME Eukaryotic translation initiation factor 3 subunit H OS=Drosophila melanogaster OX=7227 GN=eIF3h PE=1 SV=2	2	2	17	9	1	4.08746	-3.08746
>tr	Q6NL44	Q6NL44_DROME GH28815p OS=Drosophila melanogaster OX=7227 GN=CG18238 PE=1 SV=1	2	2	17	11	1	4.08746	-3.08746
>tr	Q7JRH5	Q7JRH5_DROME CG5726 OS=Drosophila melanogaster OX=7227 GN=CG5726 PE=1 SV=1	2	2	17	12	1	4.08746	-3.08746
>tr	Q9VHR5	Q9VHR5_DROME Uncharacterized protein OS=Drosophila melanogaster OX=7227 GN=CG9684 PE=1 SV=2	2	2	17	10	1	4.08746	-3.08746
>tr	Q9VRV8	Q9VRV8_DROME FI21453p1 OS=Drosophila melanogaster OX=7227 GN=Tnpo PE=1 SV=1	2	2	17	7	1	4.08746	-3.08746
>sp	P32392	ARP3_DROME Actin-related protein 3 OS=Drosophila melanogaster OX=7227 GN=Arp3 PE=2 SV=3	2	2	16	10	1	4	-3
>sp	Q9VGR7	Y6693_DROME J domain-containing protein CG6693 OS=Drosophila melanogaster OX=7227 GN=CG6693 PE=1 SV=1	2	2	16	6	1	4	-3
>tr	Q9VZ20	Q9VZ20_DROME Dynein light intermediate chain, isoform A OS=Drosophila melanogaster OX=7227 GN=Dlic PE=1 SV=2	2	2	16	9	1	4	-3
>sp	Q24311	CUL1_DROME Cullin homolog 1 OS=Drosophila melanogaster OX=7227 GN=Cul1 PE=1 SV=2	2	2	15	11	1	3.90689	-2.90689
>sp	Q9W1V3	FBRL_DROME rRNA 2'-O-methyltransferase fibrillarin OS=Drosophila melanogaster OX=7227 GN=Fib PE=2 SV=1	2	2	15	9	1	3.90689	-2.90689
>sp	Q9W4M9	NSUN2_DROME tRNA (cytosine(34)-C(5))-methyltransferase OS=Drosophila melanogaster OX=7227 GN=Nsun2 PE=2 SV=1	2	2	15	10	1	3.90689	-2.90689
>tr	Q9W1N4	Q9W1N4_DROME HL01517p OS=Drosophila melanogaster OX=7227 GN=wmd PE=1 SV=1	2	2	15	11	1	3.90689	-2.90689
>tr	Q9W330	Q9W330_DROME Phosphotransferase OS=Drosophila melanogaster OX=7227 GN=Hex-A PE=1 SV=1	2	2	15	10	1	3.90689	-2.90689
>sp	P32234	128UP_DROME GTP-binding protein 128up OS=Drosophila melanogaster OX=7227 GN=128up PE=2 SV=2	2	2	14	10	1	3.80735	-2.80735
>sp	Q9VDQ7	NAA25_DROME Phagocyte signaling-impaired protein OS=Drosophila melanogaster OX=7227 GN=psidin PE=2 SV=1	2	2	14	12	1	3.80735	-2.80735
>tr	O97182	O97182_DROME Actin-related protein 2/3 complex subunit OS=Drosophila melanogaster OX=7227 GN=Arpc1 PE=1 SV=1	2	2	14	12	1	3.80735	-2.80735
>tr	Q9VDV2	Q9VDV2_DROME AT06125p OS=Drosophila melanogaster OX=7227 GN=BEST:GH15838 PE=1 SV=1	2	2	14	11	1	3.80735	-2.80735
>sp	Q7K2D2	DCTN2_DROME Dynactin subunit 2 OS=Drosophila melanogaster OX=7227 GN=DCTN2-p50 PE=1 SV=1	2	2	13	8	1	3.70044	-2.70044
>tr	A0A0B4K7G4	A0A0B4K7G4_DROME Modulo, isoform C OS=Drosophila melanogaster OX=7227 GN=mod PE=1 SV=1	2	2	13	8	1	3.70044	-2.70044
>tr	Q8IN05	Q8IN05_DROME Liquid facets-Related, isoform D OS=Drosophila melanogaster OX=7227 GN=lqfR PE=1 SV=2	2	2	13	8	1	3.70044	-2.70044
>tr	Q9VC48	Q9VC48_DROME Methionine aminopeptidase OS=Drosophila melanogaster OX=7227 GN=Dmel\CG13630 PE=1 SV=1	2	2	13	9	1	3.70044	-2.70044
>tr	A0A0B4LH64	A0A0B4LH64_DROME Ataxin-2, isoform D OS=Drosophila melanogaster OX=7227 GN=Atx2 PE=4 SV=1	2	1	12	8	1	3.58496	-2.58496
>tr	A1ZBM2	A1ZBM2_DROME Tubulin-binding cofactor B OS=Drosophila melanogaster OX=7227 GN=TBCB PE=1 SV=1	2	2	12	7	1	3.58496	-2.58496
>tr	E2QC56	E2QC56_DROME Uncharacterized protein, isoform B OS=Drosophila melanogaster OX=7227 GN=CG10417 PE=1 SV=1	2	2	12	8	1	3.58496	-2.58496
>tr	M9PC99	M9PC99_DROME Secretory 24CD, isoform C OS=Drosophila melanogaster OX=7227 GN=Sec24CD PE=1 SV=1	2	2	12	11	1	3.58496	-2.58496
>tr	Q8SXC2	Q8SXC2_DROME FI04487p OS=Drosophila melanogaster OX=7227 GN=Dmel\CG6950 PE=1 SV=1	2	2	12	11	1	3.58496	-2.58496
>tr	Q9VV39	Q9VV39_DROME Mitochondrial ribosomal protein S34 OS=Drosophila melanogaster OX=7227 GN=mRpS34 PE=1 SV=2	2	2	12	7	1	3.58496	-2.58496
>tr	Q9VYG8	Q9VYG8_DROME CG15717-PA OS=Drosophila melanogaster OX=7227 GN=Dmel\CG15717 PE=1 SV=1	2	2	12	6	1	3.58496	-2.58496
>tr	Q9W2E7	Q9W2E7_DROME Rae1 OS=Drosophila melanogaster OX=7227 GN=Rae1 PE=1 SV=1	2	2	12	9	1	3.58496	-2.58496
>sp	O61443	MK38B_DROME Mitogen-activated protein kinase p38b OS=Drosophila melanogaster OX=7227 GN=p38b PE=1 SV=1	2	2	11	7	1	3.45943	-2.45943
>sp	Q8SY96	NFU1_DROME NFU1 iron-sulfur cluster scaffold homolog, mitochondrial OS=Drosophila melanogaster OX=7227 GN=CG32500 PE=2 SV=1	2	2	10	6	1	3.32193	-2.32193
>sp	Q9GYU8	NUP88_DROME Nuclear pore complex protein Nup88 OS=Drosophila melanogaster OX=7227 GN=mbo PE=1 SV=2	2	2	10	9	1	3.32193	-2.32193
>sp	Q9I7K0	JUPIT_DROME Microtubule-associated protein Jupiter OS=Drosophila melanogaster OX=7227 GN=Jupiter PE=1 SV=2	2	2	10	4	1	3.32193	-2.32193
[truncated: 715 more rows]

## Sheet: Sheet 2
UniProt ID	FlyBase ID
P98163	FBgn0004649
P22700	FBgn0263006
Q94920	FBgn0004363
P29844	FBgn0001218
X2JB48	FBgn0003360
P13607	FBgn0002921
P54399	FBgn0014002
Q9V3U6	FBgn0250848
A1Z6H7	FBgn0266580
Q9VEG6	FBgn0261987
Q95029	FBgn0013770
Q3YMU0	FBgn0033663
A1Z843	FBgn0033482
Q9VAY2	FBgn0039562
A0A0B4LFR4	FBgn0034277
L0MQ04	FBgn0010217
Q9VKM7	FBgn0053129
Q9VP27	FBgn0264561
Q9VHY6	FBgn0037530
Q86BM5	FBgn0027932
Q7KMM4	FBgn0027588
Q9VAL7	FBgn0015622
Q7KRW4	FBgn0039640
Q9V491	FBgn0025741
Q9VJD1	FBgn0032643
Q0E8E8	FBgn0026409
Q8T3L1	FBgn0263120
Q09332	FBgn0014075
Q9VMA7	FBgn0031842
A0A0B4LFZ4	FBgn0286784
Q24319	FBgn0014868
Q960Y8	FBgn0038535
Q76NQ0	FBgn0053303
Q9VE75	FBgn0028670
Q7K3D4	FBgn0034368
E1JHT6	FBgn0053113
P29413	FBgn0005585
Q9Y125	FBgn0000416
Q9VKZ7	FBgn0032217
Q9VV75	FBgn0250814
A0A023GQA5	FBgn0002031
O46067	FBgn0023529
A4V449	FBgn0017566
Q9V3K9	FBgn0261862
Q9VLN6	FBgn0032026
M9PCF1	FBgn0283531
Q7JWF1	FBgn0286783
Q9VB46	FBgn0015737
O01666	FBgn0020235
Q9VN14	FBgn0037240
A1Z713	FBgn0033194
A0A0B4KHW3	FBgn0028646
Q7KTC4	FBgn0032456
Q95RA9	FBgn0038149
M9MRM4	FBgn0283500
Q9VS57	FBgn0035771
Q8STG9	FBgn0086357
Q9VG31	FBgn0002719
Q9VFF0	FBgn0038271
Q9VXM4	FBgn0030703
Q9VVK7	FBgn0052190
Q59DQ0	FBgn0259214
A8DYI6	FBgn0010551
Q7KB18	FBgn0034405
Q9VC57	FBgn0039213
O18332	FBgn0285937
Q9VIF2	FBgn0032923
Q9VKJ6	FBgn0027582
Q961D3	FBgn0039644
Q9W351	FBgn0030122
Q5U124	FBgn0050359
Q9VZF1	FBgn0035519
A0A0B4KEL0	FBgn0010548
O18335	FBgn0015790
Q9VF20	FBgn0038376
Q24251	FBgn0016120
Q24439	FBgn0016691
X2J4W8	FBgn0266449
Q9V397	FBgn0028479
Q9VK04	FBgn0051729
A0A0B4KHF0	FBgn0015221
Q9V3A8	FBgn0035909
Q9VRE0	FBgn0031149
P06605	FBgn0003885
Q23997	FBgn0013763
Q7K3B7	FBgn0034488
Q9V4E0	FBgn0039909
Q9VS02	FBgn0035726
Q7JR71	FBgn0033631
Q94516	FBgn0019644
Q9VWT3	FBgn0030932
Q9VXI3	FBgn0030734
A0A0B4LGJ9	FBgn0034971
Q9W0M4	FBgn0035165
B7Z0L1	FBgn0285925
Q9VLT3	FBgn0267488
A1Z7S0	FBgn0015477
Q7K485	FBgn0029093
Q9VC63	FBgn0039207
Q9VJ45	FBgn0027070
P83094	FBgn0045073
Q27597	FBgn0015623
Q9VCG4	FBgn0039125
Q9VZ04	FBgn0030289
Q9W2X6	FBgn0028342
Q23983	FBgn0250791
Q9VN93	FBgn0260462
A0A0B4LGL5	FBgn0034067
Q9V3J1	FBgn0027779
Q9VYV3	FBgn0030329
Q9VQR9	FBgn0031544
Q9V3F2	FBgn0002524
Q9XZ10	FBgn0028671
Q9U5L1	FBgn0010391
Q9VYY2	FBgn0030306
A1Z6V5	FBgn0024293
Q9VPJ0	FBgn0031217
Q24323	FBgn0011260
Q7JRE4	FBgn0034962
Q9W303	FBgn0026415
A1Z9M2	FBgn0033906
Q9VQX6	FBgn0031590
Q9VRL0	FBgn0035600
Q9V4N3	FBgn0264294
Q9V7Y2	FBgn0010591
Q9V438	FBgn0025678
M9PCI6	FBgn0000547
Q9VGT3	FBgn0040259
Q9VHX9	FBgn0037533
Q9VZL3	FBgn0035471
Q9U969	FBgn0003656
Q9VEX6	FBgn0040237
M9NHG9	FBgn0003423
M9PBQ4	FBgn0031392
Q9VC10	FBgn0265190
Q9VEQ2	FBgn0038461
Q9VN86	FBgn0037298
Q9VF91	FBgn0038318
Q24298	FBgn0003391
A0A0B4LGF5	FBgn0261276
Q9W1Y1	FBgn0034791
A0A0B4K7R1	FBgn0039172
Q9V3N6	FBgn0028541
Q9VCC2	FBgn0039160
Q9W3G0	FBgn0030035
Q9W4N8	FBgn0029687
X2J9A4	FBgn0011584
P91928	FBgn0019960
Q8MV48	FBgn0030930
Q9VTX8	FBgn0036286
O18333	FBgn0014009
Q7KSQ0	FBgn0037912
Q9VIH3	FBgn0266369
Q9VX36	FBgn0030853
P26308	FBgn0001105
Q8T4E1	FBgn0023545
Q7KLX3	FBgn0021795
Q9VD29	FBgn0038947
Q9W464	FBgn0029818
Q9V769	FBgn0013773
Q8IQW2	FBgn0031066
P48148	FBgn0014020
Q0E9F9	FBgn0033241
Q9VY49	FBgn0030551
Q9VZU4	FBgn0266582
Q9W3X7	FBgn0029888
Q9VG81	FBgn0038038
Q9VS47	FBgn0035763
Q9VKC7	FBgn0032398
P32748	FBgn0000447
A1Z803	FBgn0033451
Q9VCM8	FBgn0039073
Q9VIQ8	FBgn0032833
Q9W4K0	FBgn0029709
Q9W5R5	FBgn0040011
Q9V415	FBgn0028475
Q8MVS5	FBgn0001970
Q7K1W4	FBgn0034406
Q8T4G5	FBgn0036702
P23654	FBgn0004108
P91929	FBgn0019957
Q8SXY6	FBgn0045866
Q8SY19	FBgn0025814
Q9VJ58	FBgn0025608
Q9VMI3	FBgn0031771
Q9VUQ7	FBgn0036509
Q9VZS7	FBgn0035420
Q9VI57	FBgn0037469
Q9VQG4	FBgn0019830
M9PGL7	FBgn0016041
Q7JQR3	FBgn0033814
Q7K2N0	FBgn0033309
Q9VUZ0	FBgn0011016
Q9W3N1	FBgn0029975
E1JJF9	FBgn0264975
Q9VTZ0	FBgn0041775
O76742	FBgn0015795
Q9VGJ9	FBgn0037933
Q9VH64	FBgn0037756
Q9VIK1	FBgn0032880
Q9VPE2	FBgn0037001
Q9VQR2	FBgn0021967
Q9VTZ5	FBgn0036299
O97067	FBgn0026566
P16378	FBgn0001122
Q24372	FBgn0010238
Q9I7K5	FBgn0069242
Q9V3Q4	FBgn0040308
Q9VSN9	FBgn0011509
Q7KRU8	FBgn0015222
P29746	FBgn0001090
P91679	FBgn0265575
P91927	FBgn0284252
A0A140SRF8	FBgn0039303
Q0KI00	FBgn0263236
Q7K172	FBgn0034176
Q8IPB7	FBgn0027611
Q9VL16	FBgn0032200
Q9VND3	FBgn0037339
Q9W2V9	FBgn0028331
X2J9Z1	FBgn0004648
Q9VHA8	FBgn0037718
Q9VYG3	FBgn0030456
Q24046	FBgn0015776
Q8SY53	FBgn0032015
Q9VJZ4	FBgn0032511
Q9VMH4	FBgn0031779
Q9XZ53	FBgn0011336
A0A0B4KHG2	FBgn0039234
M9MRV1	FBgn0261671
Q5U117	FBgn0086712
Q9VNR2	FBgn0052451
Q9VAM6	FBgn0062442
Q9VLU5	FBgn0031972
Q7JZN0	FBgn0010638
Q8SXR7	FBgn0034999
Q9VDT5	FBgn0038738
Q9V6K1	FBgn0020370
A0A0B4LEY0	FBgn0002567
A1ZA83	FBgn0034066
Q8IN49	FBgn0051195
Q8IPG9	FBgn0261822
P08953	FBgn0262473
Q9U1M2	FBgn0040384
A0A0S0X8K7	FBgn0250874
Q8IQH6	FBgn0036316
Q9V3I2	FBgn0014010
Q9VKC8	FBgn0032397
Q9W1I7	FBgn0034914
Q9W495	FBgn0029789
A0A0B4KG41	FBgn0038453
Q9VBQ5	FBgn0039341
Q9VDI5	FBgn0038829
Q9VJZ1	FBgn0032514
Q9VMB9	FBgn0031830
Q9VTU2	FBgn0011455
Q9VZ58	FBgn0030245
Q9W335	FBgn0028327
B7YZF6	FBgn0259221
M9PF16	FBgn0250788
Q8IMM8	FBgn0027579
Q9VY87	FBgn0030521
O77277	FBgn0025615
Q7YU24	FBgn0029870
Q9VAL0	FBgn0040623
E1JHY0	FBgn0036211
Q6NR46	FBgn0086532
Q7K0F7	FBgn0034500
Q7K127	FBgn0034117
Q8IPT1	FBgn0052441
Q9V3Y4	FBgn0027786
Q9VBX8	FBgn0053096
Q9W2M4	FBgn0034583
P16620	FBgn0014007
Q27367	FBgn0015924
Q9VIU7	FBgn0032799
Q9W0G1	FBgn0267487
Q7K2E1	FBgn0033717
Q9VEY5	FBgn0038400
Q9VNA3	FBgn0037312
Q9VQ39	FBgn0031360
Q9V3D4	FBgn0020415
Q9V4A7	FBgn0025740
E1JGQ9	FBgn0010415
Q7YU01	FBgn0051092
Q9VGF7	FBgn0260743
Q9VFC2	FBgn0028984
Q9W4P5	FBgn0285910
M9PF96	FBgn0031069
Q59E30	FBgn0014163
Q9V3W2	FBgn0001989
Q9W125	FBgn0035046
Q9W2G8	FBgn0034629
Q9VKR0	FBgn0032292
Q9W404	FBgn0029866
X2JD82	FBgn0017561
Q9VLQ1	FBgn0261020
Q9VRB3	FBgn0031126
Q9W376	FBgn0030099
Q9NFV7	FBgn0041182
P08645	FBgn0004636
Q9W1X9	FBgn0034793
Q7JRH2	FBgn0261564
Q7KJ73	FBgn0029506
Q8IQD4	FBgn0036043
Q8SYJ2	FBgn0052230
Q8T0V2	FBgn0043070
Q9VJ43	FBgn0015808
Q9VJ75	FBgn0032689
Q9VVJ7	FBgn0036745
Q9VW40	FBgn0036908
Q9VFP0	FBgn0038195
Q8IMZ9	FBgn0039003
Q9V427	FBgn0027108
Q9VCW1	FBgn0039006
Q9VLP9	FBgn0032014
A0A0B4K7G9	FBgn0016687
A8DZ03	FBgn0259984
O18338	FBgn0262518
Q9VF33	FBgn0026616
Q9VXY9	FBgn0264389
X2J9B0	FBgn0024320
X2JE30	FBgn0004657
O18334	FBgn0015797
P00408	FBgn0013675
Q9VUR0	FBgn0036512
A0A0B4KFY4	FBgn0034792
A0A0B4LFF6	FBgn0034021
Q9VF27	FBgn0017567
Q9VN13	FBgn0037239
Q9VRN1	FBgn0035622
Q9W029	FBgn0041709
Q960W6	FBgn0034142
O77434	FBgn0260855
Q8INJ4	FBgn0260742
Q8SWX6	FBgn0039265
Q9V9W3	FBgn0039857
Q9VT68	FBgn0036058
O18405	FBgn0019925
Q94514	FBgn0019624
Q9VLM5	FBgn0263852
Q9VS60	FBgn0052380
Q9VXN2	FBgn0014391
A8E6L6	FBgn0033901
E1JJL4	FBgn0004598
Q7JVK8	FBgn0034362
Q9VL10	FBgn0260750
Q9VXI6	FBgn0030733
Q9W3C4	FBgn0041629
Q9VLK0	FBgn0032052
Q9VMD5	FBgn0031815
Q9VMU0	FBgn0031684
Q9VV49	FBgn0036622
Q9V3A4	FBgn0002022
Q9VPB1	FBgn0037026
A4V4F2	FBgn0264078
M9PF50	FBgn0264953
O46342	FBgn0022981
Q7JRM5	FBgn0033178
Q9VH65	FBgn0037755
Q9VIM0	FBgn0032864
Q9VQ60	FBgn0031379
Q9VVA1	FBgn0036662
Q9W2H8	FBgn0034618
Q9W402	FBgn0029868
Q24179	FBgn0264978
Q8MLV1	FBgn0034657
Q95RU0	FBgn0011204
Q9W141	FBgn0035032
A0A0B4KGF7	FBgn0037215
Q7JR49	FBgn0262515
Q7JZ25	FBgn0033755
Q9VLL5	FBgn0014417
Q9VTB4	FBgn0047038
Q9VWI0	FBgn0031021
Q95ST2	FBgn0036141
Q9NIV1	FBgn0037327
Q9V7H4	FBgn0034060
Q7JRC3	FBgn0010053
Q8IN25	FBgn0051198
Q8INK3	FBgn0037913
Q8IQD8	FBgn0052056
Q8SXS0	FBgn0260467
Q9VBC5	FBgn0039450
Q9VK28	FBgn0032479
Q9VL02	FBgn0005322
Q9V784	FBgn0033989
Q9V7D2	FBgn0022097
Q9VPQ2	FBgn0031256
Q9W0H3	FBgn0035206
A0A0B4LGC8	FBgn0025335
Q7K0X9	FBgn0267849
Q7KTG2	FBgn0032136
Q95RF6	FBgn0036928
Q9VAJ9	FBgn0039674
Q9VKM3	FBgn0010612
Q9VZF6	FBgn0035515
X2JGV8	FBgn0036887
Q9VMM2	FBgn0031741
Q9VYT6	FBgn0030341
Q9Y114	FBgn0027554
Q7KRW1	FBgn0039668
Q9VGG5	FBgn0037963
Q9VXT2	FBgn0030658
A1Z9W2	FBgn0053506
E1JHE4	FBgn0267828
M9PDR3	FBgn0000464
Q4U2G8	FBgn0034436
Q7JZN2	FBgn0034389
Q8IQH0	FBgn0013997
Q8MLQ5	FBgn0261794
Q8WR08	FBgn0034072
Q9VG80	FBgn0038039
Q9VKU2	FBgn0032262
Q9VNI9	FBgn0037383
Q9VPX6	FBgn0261458
Q9VQ29	FBgn0021906
Q9VAF0	FBgn0039714
Q9VRJ2	FBgn0035586
A0A0B4KHH2	FBgn0039875
O97066	FBgn0262801
Q9VAP8	FBgn0039634
Q9VNF9	FBgn0037358
Q9VQD7	FBgn0031436
Q9VU45	FBgn0036341
Q9VV51	FBgn0036623
Q9VXK7	FBgn0030718
Q9W2S1	FBgn0052675
Q9VPQ7	FBgn0031260
Q6WV16	FBgn0035375
A0A0B4KHC7	FBgn0038619
A0A0B4KHL4	FBgn0250823
O97132	FBgn0000152
Q0E8F2	FBgn0052103
Q8SYL0	FBgn0038649
Q9VGF5	FBgn0260744
Q9VGH0	FBgn0037958
Q9VIU4	FBgn0053116
Q9VVX6	FBgn0260857
Q9VW73	FBgn0036932
X2JDR3	FBgn0021764
Q9VHV5	FBgn0037551
Q9W5N0	FBgn0039965
Q9XZH6	FBgn0283536
Q0E8H9	FBgn0041630
Q7JYX5	FBgn0266186
Q8IRR0	FBgn0029854
Q9VF14	FBgn0038381
Q9VVH5	FBgn0036728
Q9VZS1	FBgn0035425
Q9W1F7	FBgn0034936
S5WMX5	FBgn0030057
Q9VCE0	FBgn0026576
P13706	FBgn0001128
Q7K237	FBgn0032078
Q9VRI9	FBgn0031182
Q9W1K0	FBgn0034902
A0A0B4JCZ4	FBgn0013343
A0A0B4KF86	FBgn0034110
Q0E9E2	FBgn0027580
Q7KK54	FBgn0016059
Q8IQN2	FBgn0036566
Q9V4C6	FBgn0039902
Q9VB99	FBgn0039465
Q9VH76	FBgn0266720
Q9VHF6	FBgn0037679
Q9VV76	FBgn0036643
Q9VX95	FBgn0030805
Q9W0L6	FBgn0035173
P20353	FBgn0001104
Q24407	FBgn0016119
Q9VZE7	FBgn0035523
A0A0B7P9G0	FBgn0262124
Q7JZK1	FBgn0033570
Q9VAD0	FBgn0000032
Q9VBU5	FBgn0039304
Q9VBV8	FBgn0039293
Q9VJ59	FBgn0032704
Q9VMS1	FBgn0015031
Q9VAA6	FBgn0260468
Q9VD55	FBgn0038925
Q9VJX8	FBgn0032524
Q9W423	FBgn0040918
P53624	FBgn0259170
Q7K4W1	FBgn0034214
Q9Y140	FBgn0027583
A0A0B4KHS1	FBgn0259685
M9PBY3	FBgn0264305
M9PBY4	FBgn0031228
O76268	FBgn0024947
Q0E8Q7	FBgn0028539
Q1RL12	FBgn0015777
Q8IMC2	FBgn0025936
Q8MYW9	FBgn0037612
Q95TS8	FBgn0031398
Q9VDK9	FBgn0038809
Q9VKC9	FBgn0010497
Q9VUM3	FBgn0036489
Q9VZL1	FBgn0035473
Q9W3M6	FBgn0029980
Q9W4G1	FBgn0029733
P08646	FBgn0003205
Q9VD26	FBgn0038950
Q9VMV6	FBgn0031670
Q9VSU7	FBgn0035965
Q8IQA1	FBgn0035871
Q9I7L9	FBgn0042175
Q9VPT9	FBgn0031285
Q9VWL4	FBgn0030990
Q9W1N3	FBgn0034877
O97172	FBgn0028746
Q6WV20	FBgn0034025
Q9VDD7	FBgn0250820
A0A0B4KFG0	FBgn0011740
A0A0B4KHV0	FBgn0004509
A0A0B4LGL2	FBgn0034997
E1JI19	FBgn0036816
Q7JWI7	FBgn0033028
Q8I935	FBgn0053523
Q8INX7	FBgn0000636
Q961R9	FBgn0038407
Q9V3F9	FBgn0259834
Q9W3F3	FBgn0030040
P23380	FBgn0262736
Q24157	FBgn0000221
Q8IQ70	FBgn0042185
Q95SK3	FBgn0050291
Q9VVH3	FBgn0036726
M9PFY2	FBgn0036710
Q7PLT4	FBgn0263977
Q9V9S0	FBgn0032949
Q9VX83	FBgn0030817
X2J9U5	FBgn0028916
Q9W2U8	FBgn0083167
Q9Y171	FBgn0027615
P07207	FBgn0004647
Q0KHY3	FBgn0051004
Q9VTK2	FBgn0003292
A1Z729	FBgn0033205
H1UUB1	FBgn0003660
M9NEV7	FBgn0032897
M9PH44	FBgn0026189
O97418	FBgn0025839
Q8I930	FBgn0041150
Q8MRN5	FBgn0051233
Q960U8	FBgn0004797
Q962I2	FBgn0015286
Q9VAQ8	FBgn0039625
Q9VH02	FBgn0037807
Q9VHG4	FBgn0037671
Q9VIG0	FBgn0032916
Q9VNQ3	FBgn0037199
Q9VP06	FBgn0037108
Q9W4A0	FBgn0015794
Q9W4P0	FBgn0029685
Q9W4W8	FBgn0024992
P17336	FBgn0000261
Q95T12	FBgn0261722
A0A0B4K6K7	FBgn0037467
O96692	FBgn0283666
Q500Y7	FBgn0034245
Q7JZI2	FBgn0036769
Q7K519	FBgn0033272
Q7KY04	FBgn0016701
Q9VM22	FBgn0031904
Q9VPJ9	FBgn0025683
Q9W0U6	FBgn0035102
Q9W1H1	FBgn0034925
X2JCC5	FBgn0028343
X2JFD6	FBgn0030731
Q9V3E5	FBgn0035936
Q9VBZ8	FBgn0039259
Q9V576	FBgn0016078
Q9VAP3	FBgn0039637
Q9VED0	FBgn0038569
Q9VHB6	FBgn0037710
Q9VZS6	FBgn0035421
A0A0B4LF14	FBgn0283510
A1Z936	FBgn0033762
A1ZBH2	FBgn0034419
A4V0S1	FBgn0011708
A8JR46	FBgn0261984
J7K3P9	FBgn0033635
M9PEW1	FBgn0042138
O15971	FBgn0015789
Q7KK97	FBgn0028563
Q8T481	FBgn0052022
Q95T98	FBgn0051523
Q9VB96	FBgn0051075
Q9VCI4	FBgn0039113
Q9VMQ6	FBgn0051648
Q9VNW8	FBgn0037144
Q9VRU2	FBgn0061492
Q9VSW1	FBgn0035978
Q9VXD6	FBgn0030768
