# Supplementary material for: Egg multivesicular bodies elicit an LC3-associated phagocytosis-like pathway to degrade paternal mitochondria after fertilization
Source: Nat Commun. 2024 Jul 8;15:5715. doi: 10.1038/s41467-024-50041-5 (PMC11231261; doi:10.1038/s41467-024-50041-5)
Supplement: Supplementary file 16 — Source Data [file 41467_2024_50041_MOESM16_ESM.xlsx]

## Sheet: Figure 1f
Control
0	11185	23301.4	12673.4	5549.08	21921.5	28445.6	6113.49	20718.3	8114.86	1700.21	20915.1	12469.6	16237.9	32754.3	26339	24222.7	12546.2	8960.3	41494.3	4146.93	4667.78	22777.6	6989.51	31572.1	32068.2	23479.8	4661.48	9536.07	10642.3	21215.8	25078.4	22098.6	7352.78	35484.8	20700	5316.91	10571	9822.37	16402.6	8992.38	24289.5	24932.5	20537.2	11918.9	22235.1	9876.34	18770.4	5455.84	19945.8
1	581.949	2779.17	50.8196	95.576	6472.45	4.06501	5576.44	11901.2	272.718	333.3	74.3136	0	142.856	738.419	4152.28	1019.72	5.97732	726.77	15.8538	130.517	0	282.242	5.91179	10677.8	1170.77	72.6177	424.286	733.997	93.7013	1.8546	6027.87	1201.6	1907.51	2773.57	790.357	350.076	667.682	21.5512	2457.13	157.738	1771.59	11054.4	41.435	120.391	2226.64	6156.43	4282.06	3322	4608.13
2	4548.98	1849.54	697.261	171.477	4944.84	137.104	6808.01	7178.57	645.172	329.28	214.937	1.72449	362.836	1268.54	1266.1	1833.81	117.361	378.785	369.568	121.375	41.2135	305.704	68.4272	8084.47	1028.39	79.7139	3135.18	3284.36	975.557	319.725	275.303	2840.21	1302.31	432.391	1998.19	282.312	95.3546	22.9568	1402.11	999.996	2446.63	3935.49	293.125	396.711	595.421	5255.22	1963.78	2751.85	704.519
3	2897.22	2061.45	746.369	231.09	5991.13	399.676	3127.12	1159.77	1891.08	330.462	871.496	11.3807	521.257	14.2317	2071.68	1061.89	64.1161	360.581	264.371	321.205	280.288	773.266	23.4937	5822.07	637.199	1201.39	61.4195	9234.41	2590.05	880.048	968.927	5431.25	8096.19	1964.86	6455	5846.67	1446.78	4013.16	2132.26	210.892	2669.24	2921.75	3501.73	3075.77	5439.86	5713.18	1761.2	1974.21	1672.13
rubiconΔ10
0	35418.2	34975.3	27286.5	38093.3	30466.5	29081.2	28778.2	18527.7	29861	42776	23683	21178	36766.7	29364.4	29042.2	16216.6	24819.8	28247.8	26765.1	32065.3	24092.5	37333.7	40483.5	20976.8	37944.1	26925.8	17158.6	34496	14807.2	29334.7	29217.2	47875.3
1	29088	18822.7	25074.3	24595.2	13990.9	31165.5	22988	7049.66	22163.5	35716.1	19953.8	13926.2	32990.5	23600.1	19567.5	13515.6	14817.9	23308.2	28482	31826.2	22587.7	33218.4	25597.8	19025.7	37357.7	24149.1	19191.6	26494.6	16125.9	24379.3	25725.8	56486
2	24442	13299.4	21196.7	11688.9	14981.6	19535.5	14880.9	1097.87	16960.3	21593.1	17241.4	10332	23127.1	19860.5	13204.2	13189.3	11703.8	18389.9	21659.3	17676.5	20899.8	22005.7	20928.8	15180.5	43512.4	17206.2	10301.3	27394.1	13134.3	19280.1	19383.5	49208.2
3	19708.4	9584.26	9961.83	8873.42	20452.5	10918	12602.5	553.249	11950.2	15572.3	17429.7	12704.6	18742.9	12514.8	13566.9	15769.8	11910.2	16232.8	12660.6	13319.9	16889.7	14571.6	14491.4	12046	15138.2	10623.3	10965.6	13233.8	9073.07	14329.2	15001.1	27968.4
rubiconΔ10 rescue
0	32219.3	23846.6	23092.9	20647.4	2968.88	36775.8	22297.3	22077.7	16199.5	22800.8	21992.8	74306.5	37978.3	16369.1	21111.5	16051.4	14378.5	7177.41	14083.1	18551.6	29354.2	22808.3	20992.9	13405	27405.6	32582.9	25388.4	6553.6	19136.6	27122.2	24667.9	23921.3	18151.5	21735.3
1	8309.53	455.936	421.823	139.495	681.096	11891.5	5558.66	1.8874	891.519	3420.14	5816.76	24334.2	6508.31	1754.67	5124.89	16.8242	687.423	5083.97	2495.57	1203.18	3696.94	1923.34	7850.84	500.332	9569.08	277.859	657.3	174.936	336.797	5426.48	8012.17	855.98	1018.46	203.336
2	986.061	450.706	13.0234	38.2141	192.066	3112.01	1404.19	0	94.4725	669.109	2396.86	7693.51	3220.05	9049.32	1763.65	255.98	4.98495	543.462	142.637	49.5419	2508.64	398.302	5158.02	1016.1	6679.69	108.791	394.856	284.532	229.195	2634.68	1229.45	3.16788	6.45749	27.2449
3	1671.02	429.362	41.1027	2003.67	2.93914	2753.01	444.568	0	40.6262	84.7765	2378.41	3559.72	848.848	6398.56	2103.1	655.98	188.409	3881.37	2133.6	217.917	1262.66	334.408	2943.13	1329.13	4056.27	644.452	5394.9	557.117	127.605	1743.25	631.204	3.81468	699.755	1987.16
[truncated: 12 more columns]

## Sheet: Figure 2 c, e, g, i
Control
0	23967.6	32637.1	31497.2	30.1538	36370.8	11739	16775.5	18197.1	31672.9	32864.4	11202.8	3613.19	26742.5	24362.3	5392.24	426.408	34108.3	7569.22	21312.4	1455.73	27290.3	23954.4	28945.6	1028.86	21547.5	19003.5	29242.6	22618.8	18419.8	4090.26	31101.1	17186.9	15760	4892.54	29478.1	18295	18788.2	16318.8	5603.08	29532.7	19591.1	8287.64	23578.4	6372	4172.74	27604.8	7495.53	12211.3	14403.4
1	2218.09	7801.35	1974.6	30.1538	4191.66	2554.42	4863.61	5894.93	200.106	10476.7	4068.94	930.487	3864.64	1062.88	1709.04	750.176	16058.5	1755.52	4589.74	32.7404	7847.69	7846.12	5477.31	2146.46	3577.83	2382.38	15507.5	407.258	4582.5	666.83	9520.52	443.413	565.522	5708.78	5944.61	5780.32	7640.32	374.986	7168.57	137.89	7559.97	918.731	266.961	4440.12	3223.71	3725.56	1231.98	7.67889	74.8689
2	600.736	1844.3	1178.74	65.7521	3364.32	4185.69	3986.91	381.646	1.77563	3610.41	3336.21	437.175	1723.78	316.861	1196.55	452.874	11050.1	1979.55	686.246	17.4684	4016.25	7069.29	5477.31	2.99593	4499.21	2478.71	10786.6	2554.34	1186.8	586.477	6750.68	130.043	277.201	3255.74	5634.76	3295.29	4232.25	96.5929	3822.29	79.254	1110.72	469.049	-9.18138	2436.91	3830.64	2071.54	1430.05	7.44436	20.6477
3	172.13	50.492	485.376	164.025	561.731	1907.72	1482.11	262.11	20.7243	3524.55	1060.38	401.015	1421.41	218.473	2016.01	825.229	8933.08	129.225	40.4769	41.2715	3453.32	7092.24	5643	343.601	2135.84	120.469	5619.62	1013.64	1650.8	656.882	2373.49	30.2033	217.464	1681.31	2468.56	5027.91	2629.42	35.5383	2028.2	2.64638	516.661	1290.34	200.522	2124.82	571.164	2106.43	1048.38	0	257.275
c
rubiconShR
0	6151.12	34777.6	7998.9	13308.5	24918.6	29783.5	31613.5	10907.5	25038.6	26214.7	10095.5	13472.3	32775.5	25900.9	22014.7	35729.7	14798.8	30170.3	24738.4	14343.6	12103	15646.1	9809.28	25915.1	16569.3	21748.2	31128.9	12845	26361.8	1361.79	18050.5	19876.4	26524.6	21475.9	27612.8	33932	22949	21469.3	6107.15	17727.9	24113	19909.2	12861.7	15275.2	24140.6	14125.2	16947.6	32505.4	9801.83
1	7298.73	16824.4	1793.61	5174.08	10741.7	11221.9	11347.5	1982.37	11770.8	19440.3	5550.36	16851.7	23880.9	20031.2	16846.3	21290.8	6319.06	28570.8	12820.3	11942.5	15443	9009.56	7343.72	19951.6	8967.18	10957.2	22008.2	13859.1	22528	5426.22	10182.5	15259.8	19780.5	13048.8	17315.3	30635.5	8260.32	16220.7	541.364	17231.8	15831	13714.2	1307.42	17968	23558.9	19477.2	9514.55	23798	18627.1
2	6031.24	9454.17	1138.92	249.817	6682.89	8306.72	11900.8	353.748	11456.9	14308.9	5445.12	10506.6	21741.5	9737.61	13765.2	21349.3	4279.16	16621.7	6146.15	12495.3	10815.2	4463.96	4403.68	12291.5	10530.6	10779.1	10827.7	10243.1	18371	4609.76	4091.39	9180.05	11335.1	8211.15	15899.1	19692.2	4183.53	16108.7	132.126	18701.3	16241.1	8854.13	8019.8	8596.79	9802.37	9798.06	1054.74	20548.7	8651.45
3	6496.88	6341.23	173.731	276.608	2152.3	160.056	4623.51	426.27	4936.42	6648.17	5478.2	6124.51	18494	10058.2	14896.8	12232.7	1181.18	12876.8	4939.85	4262.12	6537.21	3427.53	1204.43	10557.3	7433.32	1262.25	6077.67	6423.96	13700.1	5146.37	7303.77	4118.37	5827.32	7185.39	15688.6	14443.2	7924.25	15093.6	0	12659.1	3265.82	7849.69	2761.49	5952.16	6658.93	3018.23	4293.73	9210.58	1681.09
e
uvragShR
0	17082.6	27874.3	28126.4	33248.2	24947.9	7481.87	31036.6	45855.7	4715.72	11550.2	29083.5	24899	7247.9	12930.9	16182	36025.1	29747.5	26512.5	21098.6	15818.2	15042.4	22341.1	34654.9	32747.9
1	7338.26	16960.6	14829.5	18971.2	25163.4	4966.81	22159.2	15904	7731.53	13369.1	22232.6	20092.9	8129.66	1897.83	7976.81	23228.5	21009	25353.4	18320.4	6360.97	9826.09	12578.4	18839.3	16044.6
2	2117.96	8056.15	15842.1	11942.5	11635.9	885.633	10686.2	14016.3	255.867	12498.6	14568.1	6539.2	4649.97	0	54.1579	7196.42	11772.9	16349.8	12132.6	1103.25	5083.23	7099.83	9196.37	8326.88
3	128.771	61.8364	7865.49	7307.2	5592.83	388.281	4649	8467.24	92.4547	8433.88	2985.17	4124.22	2035.62	0	430.596	3182.25	6771.31	18737.4	2042.64	451.062	839.24	2475.89	1453.88	1471.11
g
vps34ShR
0	32865	21281.8	21188.2	20612.4	9518.75	7013.6	19569	8003.47	28696.1	26319.5	10646.2	32387.4	48682.2	23233.8	21589.2	24253	18589.4	24167.6	29362.2	39696.1	81889.4	40522
1	33176.6	18686.4	18966	5455.6	5370.38	4043.07	1552.39	19059.8	16216.4	22098.8	4262.49	16870.4	34396.7	12722.2	10154.2	15810.6	13337.2	25681.1	25436.6	27866.8	56776.3	21968.2
2	10683.2	13373.9	7833.11	592.072	7505.66	2529.49	520.044	11296.8	4064.31	22450.7	615.961	1804.63	20584.1	9965.54	6934.63	6420.66	16898.3	13358	17638.6	16426	44840.4	11304.1
3	537.274	10321.5	3000.22	169.242	3451.72	1123.43	524.36	5303.8	180.647	22906	7.38196	1977.55	1626.95	5273.12	904.323	5351.69	1413.42	1396.01	6590.54	3670.54	12970.6	2975.66
i
atg6ShR
0	21035.7	6492.95	8040.6	20171.6	15817.9	15792.8	31040.4	26104.5	821.525	38670	28423.1	3546.74	18531.5	19506.2	22294.8	1878.13	11780.6	18104.7	30715.5	29686.5	18849.4	25873	34842.1	48171.1
1	21146.4	9741.28	6035.45	13323.9	1815.71	416.051	1830.75	16860.6	65.319	10250.5	10400.5	988.672	2235.78	9327.67	3110.31	419.11	363.187	2338.13	7166.35	22650	3236.71	7962.33	10642.3	17191.3
2	8214.43	4230.91	277.379	15835.4	26.207	207.863	7.13165	18704.5	6.5592	782.044	3069.58	2047.3	76.7287	3087.09	157.69	22.0154	0	188.782	1293.1	14576.9	1436.23	2956.56	3715.45	5414.61
3	2630.9	2915.85	94.0773	10534.1	387.74	830.791	7.13165	16102.9	1.20673	782.044	3503.12	34.2728	21.2771	3079.54	157.69	1.76362	0	20.8774	2165.76	16694.9	75.3495	1050.65	3715.45	2080.5
[truncated: 19 more columns]

## Sheet: Figure 2 k
Control
0	1005.87	10.0582	3327.44	1637.17	2278.81	231.836	3805.87	972.749	2133.64	3748.2	28.4606	82.2807	1972.51	212.624	98.7982	1826.09	1794.49	223.053	1908.72	214.023	2457.67	186.95	102.863	1035.13	187.366	22.658	2400.39	979.462	1165.99	252.631	27.4483	928.382	2406.15	201.282	4433.31	278.639	2862.91	3420.87	88.6687	3627.17	5926.58	214.65	3264.14	976.926	581.176	944.368	2760.31	2462.21	1539.9
1	135.342	2.60541	1855.91	93.784	185.601	19.674	186.253	92.5466	702.144	122.454	7.55745	5.54	108.952	704.774	19.5452	153.011	32.007	0.426174	251.316	16.1939	690.353	4.13531	48.3766	147.309	52.6131	1.14533	124.073	28.0041	46.6079	329.46	40.204	4.87404	160.933	39.4706	361.903	23.1621	549.872	1136.42	2.7366	385.933	1478.35	6.35365	417.877	18.2402	64.6398	140.437	676.343	271.73	1064.44
2	5.73583	0.675771	715.625	71.8416	70.7978	63.5365	33.9282	177.334	376.927	29.5967	16.3206	10.7329	58.5872	375.99	21.9287	31.5261	2.05915	2.31104	17.42	2.288	28.7556	1.24385	6.95126	3.91713	1.57675	0.094335	13.65	3.44792	9.88211	57.8057	6.64309	287.01	1.01767	2.58545	32.3392	36.407	28.4579	61.2855	0.807524	32.4149	341.587	3.76522	201.248	2.07491	23.8014	2.11734	135.983	99.3044	502.332
3	3.60071	0.330758	142.866	6.87596	67.4475	14.6881	9.38301	35.6554	161.496	36.0005	32.4043	6.41901	39.4996	37.7866	60.6294	8.84189	7.41096	1.97249	2.39197	0.319886	2.23838	0.444668	1.91658	0.805923	1.80844	0.865016	1.3252	7.21411	16.8194	2.26446	3.19103	1.4529	0.654744	1.89773	10.9168	17.3055	1.33381	19.1137	0.493274	6.95757	55.3705	0.85112	15.5638	1.41088	5.93682	0.711956	31.7478	74.0197	36.6356
atg14ShR
0	0.919656	599.67	18.6441	415.077	2.0433	20.5369	1238.12	166.762	9.53669	589.575	929.462	558.518	15.9953	95.4563	107.551	13.3337	1140.14	686.749	114.319	326.562	53.212	220.468	197.223	4139.6	138.384	111.146	1509.65	5.90174	334.63	8.50383
1	12.2829	222.538	1.87999	3.38205	2.23023	50.1196	85.8376	14.9209	2.77582	1.37382	96.8522	49.2702	60.0364	307.894	13.994	2.89803	18.9672	11.7141	18.0927	13.9938	7.98357	42.5073	42.0459	858.567	20.0135	26.3913	71.6658	4.43263	8.85532	2.83105
2	8.68961	146.299	0.640299	1.46809	0.210299	8.78312	0.40133	7.24934	101.737	0.660198	1.17774	5.38478	64.686	221.698	6.06998	2.18382	4.39404	11.9578	25.6073	61.1817	11.6987	31.6736	9.46501	278.087	34.6857	74.2737	44.1344	2.53706	41.9152	3.54056
3	1.3141	69.1608	1.09499	0.96098	0.964272	3.41475	0.656232	1.47625	120.682	0.816524	68.4051	12.884	17.6489	197.852	9.51257	2.09768	11.8816	7.2573	21.3937	47.288	8.42446	55.0486	2.63334	189.409	28.8173	27.8692	51.8738	1.74497	89.0068	4.20985
[truncated: 2 more columns]

## Sheet: Figure 4d
Control
0.16254	0.08424	0.14502	0.16829	0.01333	0.01684	0.00629	0.00745	0.00342	0.0055	0.00862	0.00433	0.11517	0.00287	0.01	0.02465	0.04831	0.10607	0.00402	0.00596	0.00259	0.01029
rubiconShR
0.24177	0.26561	0.2332	0.34909	0.27011	0.1123	0.12286	0.22979	0.25044	0.2527	0.14478	0.20873	0.12935	0.23336	0.2115	0.24534	0.23652	0.20041

## Sheet: Figure 5c
	Vesicles total	Reverse intensity signal (ommit)	All-reverse	hCD63+	% with/total
Embryo 1	1599	101	1498	1308	87.3164
Embryo 2	1179	61	1118	946	84.6154
Embryo 3	1595	33	1562	1293	82.7785
Embryo 4	1308	38	1270	1067	84.0157

## Sheet: Figure 5 c colocalization data
Embryo 1:				Embryo 2:			Embryo 3:			Embryo 4:
Rubicon-eGFP intensity	hCD63-tdTomato intensity			Rubicon-eGFP intensity	hCD63-tdTomato intensity		Rubicon-eGFP intensity	hCD63-tdTomato intensity		Rubicon-eGFP intensity	hCD63-tdTomato intensity
114.569	107.616			108.149	106.82		108.815	112.677		107.731	107.355
110.935	107.749			115.147	112		113.022	115.356		112.413	109.328
111.782	109.353			108.972	109.01		112.341	118.168		112.087	109.254
111.803	107.199			109.058	107.26		109.458	110.744		108.089	107.939
111.836	109.6			111.351	120.09		111.038	117.356		111.69	109.489
110.983	106.539			111.766	108.43		111.924	110.662		110.91	108.523
108.954	108.259			110.115	120.178		108.818	112.679		110.7	107.852
111.783	107.012			109.913	115.009		112.131	116.074		111.858	111.416
108.196	106.874			110.079	108.489		112.159	126.446		111.325	110.887
110.89	108.196			116.222	107.962		115.731	151.981		112.079	112.852
111.233	111.573			113.173	107.539		112.735	123.598		108.995	108.397
111.723	110.442			111.538	110.411		111.862	122.628		112.716	112.077
112.014	108.892			110.975	112.84		112.066	138.208		111	107.136
113.298	107.258			112.798	106.987		112.064	137.817		113.509	114.975
111.137	109.634			109.837	109.219		119.285	113.871		110.789	111.925
111.338	108.796			111.065	114.017		112.028	120.108		111.172	112.814
110.689	106.522			109.575	111.915		112.018	110.572		114.077	115.737
113.317	107.225			109.005	110.144		114.143	113.769		108.752	107.055
110.177	106.858			109.717	112.259		112.307	119.618		112.811	108.59
108.723	106.86			111.357	119.268		111.579	125.129		111.459	108.224
111.436	107.682			110.888	109.19		111.21	111.296		113.043	109.702
111.994	106.489			109.978	113.535		110.326	110.967		111.542	113.515
111.555	107.8			109.67	111.764		109.502	112.461		112.582	109.797
110.623	108.985			110.943	114.546		111.848	122.187		112.221	108.6
112.697	105.809			111.717	106.949		109.585	111.422		112.602	117.927
110.224	105.833			108.838	109.041		112.111	114.192		111.623	108.303
110.857	106.132			109.179	129.36		109.673	117.149		112.527	114.018
109.951	106.264			109.201	109.549		112.113	123.527		111.427	111.06
111.625	110.63			109.307	112.511		112.123	111.312		110.127	106.668
110.618	105.711			108.79	112.883		111.84	118.543		109.105	111.219
109	107.708			110.596	116.268		112.098	116.859		111.618	116.993
109.195	105.732			111.739	110.667		111.44	120.387		112.037	108.443
112.55	108.208			108.867	109.826		111.551	112.354		113.472	108.914
114.284	110.003			110.667	111.53		109.997	109.045		113.036	115.246
111.409	110.873			112.403	114.435		112.36	117.145		109.515	108.003
110.247	107.296			112.84	111.629		111.512	119.822		112.318	109.614
111.969	108.516			110.144	118.956		111.528	114.87		111.818	120.925
110.499	106.359			110.799	106.902		116.214	119.161		109.893	111.84
110.689	107.068			112.438	108.655		112.09	114.107		110.638	119.881
109.815	109.046			110.773	110.469		108.911	121.026		111.827	109.971
109.953	105.719			110.435	109.792		109.901	108.499		109.538	116.355
112.303	107.148			109.392	109.078		108.768	116.602		113.667	118.847
110.701	105.959			110.834	110.629		108.953	116.619		112.595	107.009
113.276	107.18			111.664	112.195		110.081	117.393		113.364	109.279
113.943	111.193			111.577	107.775		110.357	127.178		113.301	112.984
111.16	106.993			111.519	123.82		109.801	107.348		112.898	110.235
112.93	106.832			109.331	108.552		112.388	121.874		112.533	109.341
112.822	108.011			111.408	113.022		110.073	110.251		111.91	106.46
111.771	108.057			114.687	107.503		110.478	113.72		111.389	108.743
110.727	106.687			110.86	109.427		109.149	108.28		112.124	110.436
114.657	107.309			110.815	113.958		112.516	123.681		109.913	107.931
111.858	106.015			111.168	122.179		111.46	121.613		113.095	109.028
111.479	107.172			111.803	113.687		109.07	127.458		111.56	113.572
111.481	106.87			109.899	107.261		112.185	117.778		111.245	106.968
109.185	109.19			108.996	112.167		112.5	119.766		112.172	110.734
111.918	106.804			109.273	110.779		111.877	122.888		115.09	109.44
109.549	105.855			108.915	109.683		112.306	112.016		111.017	110.533
112.714	106.75			109.846	108.584		112.567	132.786		109.444	109.145
110.398	116.873			110.908	111.687		110.497	119.636		111.522	108.715
112.09	108.088			112.961	107.375		111.574	115.167		112.574	113.255
111.383	106.012			111.498	107.492		111.006	110.492		112.2	109.16
112.396	106.035			109.754	108.481		109.619	118.477		111.22	107.21
111.749	108.785			112.18	111.401		111.724	114.71		111.136	109.93
109.501	105.557			113.103	112.603		111.398	113.492		110.035	116.049
109.252	105.676			111.657	109.028		109.217	124.846		111.733	106.634
110.282	105.634			110.945	115.133		111.722	128.603		113.901	116.105
112.347	106.35			109.835	113.028		110.628	111.908		113.164	114.435
112.609	106.789			111.841	110.212		110.09	124.369		112.703	110.088
112.154	107.991			110.523	106.834		111.877	112.664		112.513	113.523
112.313	107.743			109.842	108.162		112.092	116.988		113.008	110.742
111.461	108.578			111.386	112.399		112.37	110.705		111.012	109.307
112.122	106.872			110.587	107.58		111.843	120.802		111.972	109.936
113.084	108.912			114.955	108.343		111.45	118.598		113.893	108.623
112.109	108.585			111.368	110.905		111.28	114.647		114.003	116.118
111.721	108.012			112.325	108.972		111.93	120.151		111.992	107.81
111.643	115.266			112.521	108.401		110.021	123.725		111.152	115.636
112.179	107.357			109.389	109.566		110.213	110.528		111.897	129.039
110.931	107.352			108.836	112.649		109.051	107.325		112.745	112.837
110.56	105.537			111.043	109.446		109.978	118.474		108.865	114.261
111.395	110.297			111.546	107.794		110.023	114.694		109.94	106.817
112.355	109.45			112.003	113.443		109.576	118.573		111.752	107.848
112.882	108.409			111.58	113.855		111.572	113.693		111.981	110.665
111.512	109.4			111.67	122.566		111.864	120.804		112.113	111.176
109.178	109.822			110.73	107.322		112.123	111.565		110.802	109.184
109.584	106.122			109.123	107.475		112.634	116.641		112.531	122.646
108.566	106.566			111.636	108.015		112.534	114.213		114.096	116.053
110.459	105.616			111.682	114.59		112.685	122.136		113.812	109.246
107.856	106.764			112.553	113.611		110.746	115.419		112.646	111.687
108.676	107.521			110.098	113.349		113.842	109.02		111.987	110.064
112.218	107.814			111.838	117.491		112.131	113.341		111.058	114.684
112.39	107.311			109.184	108.302		112.7	121.716		112.623	109.358
114.428	107.439			110.835	112.605		114.883	114.42		112.298	113.039
112.022	108.473			111.35	108.555		109.607	116.864		111.132	107.213
114.01	107.212			113.532	110.081		111.503	116.035		109.44	122.434
110.697	106.883			112.484	110.94		112.619	123.63		110.843	108.18
111.677	106.121			116.059	113.688		111.564	118.152		111.912	117.817
110.686	111.029			110.143	111.797		111.487	115.878		112.061	113.36
111.654	109.413			109.948	111.578		111.101	113.688		112.569	115.46
110.183	107.411			112.106	107.408		110.418	120.942		110.892	108.232
111.456	115.279			111.036	119.161		110.003	112.497		112.729	112.811
114.646	107.677			111.195	107.436		111.622	113.465		109.449	108.983
111.389	107.798			111.512	112.739		111.753	108.946		109.442	107.146
111.843	108.834			109.073	109.664		110.159	115.363		112.568	111.65
111.706	108.599			111.08	109.271		110.815	109.958		112.488	109.965
113.297	119.088			111.14	118.021		111.405	115.441		113.34	110.809
111.602	105.867			109.521	107.849		112.225	131.993		111.72	106.537
113.029	107.759			111.687	108.548		112.119	112.832		111.279	106.929
110.908	106.105			111.027	114.443		112.059	114.271		113.072	109.417
111.477	106.034			112.065	109.918		111.793	117.161		112.58	109.951
112.525	107.929			112.536	109.678		110.991	114.147		112.389	108.252
111.542	107.901			111.385	109.219		110.954	116.422		112.275	108.089
111.426	106.164			111.756	114.164		109.41	115.778		111.969	112.145
110.643	107.777			110.953	114.141		111.744	124.913		112.435	114.141
109.934	107.489			111.485	122.956		116.143	123.395		112.49	113.159
112.252	107.439			111.133	116.101		112.078	117.097		112.05	114.001
110.466	106.625			109.899	112.942		109.424	112.58		113.364	119.088
112.465	108.421			111.337	109.219		110.825	111.886		112.996	109.637
115.271	106.487			111.563	122.815		112.075	117.075		111.765	110.036
110.799	110.461			112.032	114.846		109.573	108.325		109.393	107.526
114.924	107.031			111.066	107.145		110.703	110.989		113.163	107.224
111.241	111.292			109.239	112.426		113.11	116.235		111.944	109.169
110.895	107.679			108.918	113.243		112.463	128.914		114.192	115.356
113.469	108.914			110.888	108.357		111.725	116.795		112.61	115.857
110.832	107.449			111.463	108.719		112.145	117.558		111.124	108.244
112.644	107.733			110.224	113.94		111.918	116.823		113.214	116.659
112.061	106.508			111.962	108.61		109.189	110.514		114.198	110.639
111.653	110.143			115.687	109.318		110.532	117.638		114.14	109.935
112.535	111.483			108.062	110.347		112.361	118.41		112.496	116.304
111.801	107.736			111.698	111.535		112.798	125.5		111.616	107.39
111.946	106.547			111.181	110.851		110.121	108.75		111.993	112.378
111.305	105.774			109.095	123.056		110.117	113.74		112.485	109.185
113.821	111.852			111.551	107.698		112.3	115.057		112.927	107.571
111.448	109.665			111.748	115.624		109.783	113.037		111.732	111.853
111.013	108.099			112.103	114.466		112.121	129.627		114.702	112.251
110.686	108.061			111.145	107.128		113.599	134.138		113.338	115.43
108.864	110.15			109.495	121.56		111.962	112.327		114.33	115.046
109.668	107.754			109.584	124.393		112.117	129.484		113.943	113.451
112.041	107.426			111.996	116.351		110.253	115.426		111.421	107.894
108.665	106.084			112.039	107.391		109.867	126.642		112.539	108.609
112.678	106.003			110.831	111.19		112.003	114.032		111.512	109.535
114.414	108.916			109.174	112.381		113.061	129.758		111.658	113.126
111.18	106.396			111.71	107.276		109.307	110.716		113.63	114.868
113.068	106.919			110.931	106.931		112.053	116.063		110.519	107.473
111.77	110.025			112.029	112.029		112.535	121.943		111.084	110.002
113.436	106.275			115.7	109.734		110.039	109.266		111.83	108.477
109.381	107.416			111.081	110.553		111.312	114.511		109.836	114.939
112.526	106.028			111.237	111.42		112.494	120.323		112.796	109.735
112.35	108.286			111.659	110.229		110.644	111.925		112.468	110.069
111.778	112.38			112.313	107.574		109.049	116.592		112.383	115.351
111.752	110.082			111.524	109.118		112.425	110.351		111.972	112.568
111.61	106.481			111.944	108.135		111.688	126.185		112.412	114.996
111.841	108.76			111.201	116.901		112.671	117.471		113.943	107.489
111.495	107.106			109.359	112.095		109.094	115.659		112.159	112.869
112.088	106.091			111.023	115.264		111.654	118.138		111.346	111.173
110.954	111.608			108.829	109.688		111.945	129.32		111.481	110.199
111.364	108.54			114.159	111.859		113.709	112.083		109.348	110.734
109.778	106.553			115.079	109.664		111.567	121.456		111.724	107.067
112.727	108.349			111.192	107.241		111.975	107.339		112.803	111.849
112.587	106.304			111.523	109.233		111.874	112.664		111.782	115.815
111.521	108.683			109.442	112.039		110.628	123.655		112.584	108.999
114.112	105.972			111.38	108.022		109.527	115.235		111.659	109.755
112.844	107.418			110.057	107.039		113.255	118.655		112.023	106.613
113.561	108.555			110.556	112.744		113.672	133.023		111.473	108.915
110.614	106.249			109.066	109.88		112.292	123.294		112.383	113.261
110.388	106.062			108.752	112.382		111.51	114.387		113.476	119.986
114.751	107.32			114.743	114.61		111.966	111.677		109.963	109.085
113.073	106.416			113.477	107.915		112.251	125.46		112.269	116.082
111.559	107.541			110.393	117.153		109.177	121.814		114.345	109.241
112.052	109.893			109	113.482		109.642	111.944		114.38	120.887
111.719	107.731			110.631	108.548		110.777	112.198		112.401	112.818
111.716	110.875			111.658	107.309		112.465	114.711		112.406	111.352
114.263	106.341			108.808	112.282		110.772	114.292		112.428	109.627
112.313	107.97			111.021	118.919		110.451	114.881		112.556	112.693
113.16	106.473			109.331	122.883		111.832	119.189		112.517	108.245
111.193	105.804			109.549	113.971		111.023	122.002		112.886	109.868
108.99	106.47			111.555	115.05		110.794	118.234		112.103	117.059
111.541	107.168			110.566	109.99		111.653	117.051		112.044	107.481
110.42	110.061			107.712	111.819		112.881	139.271		111.745	108.661
108.905	113.308			110.307	114.481		112.201	126.036		111.832	117.139
110.777	106.083			111.806	115.374		109.388	114.599		111.858	112.715
112.815	107.618			113.175	110.779		109.446	111.215		111.661	110.927
112.161	106.772			111.658	107.538		111.439	118.102		109.878	107.643
111.274	108.407			114.569	111.322		112.972	117.253		109.075	108.503
112.409	110.897			110.672	111.847		110.78	113.206		112.218	111.167
115.017	107.662			111.047	108.496		116.966	113.88		111.729	109.127
110.814	105.942			112.69	122.131		111.099	122.766		109.663	110.052
109.468	105.851			110.604	118.855		112.13	114.312		111.608	108.442
108.727	105.517			114.141	112.215		112.063	118.839		112.339	110.405
112.927	108.791			113.056	111.12		111.784	116.107		111.575	114.204
111.728	107.853			111.548	108.633		111.108	117.716		110.165	108.887
111.985	109.706			110.615	111.507		111.322	132.702		112.541	114.213
111.009	110.016			111.375	111.721		109.897	116.227		112.275	109.84
110.578	110.143			110.673	112.946		111.794	118.908		113.675	110.622
110.02	106.953			111.255	108.67		111.264	109.13		111.749	123.762
109.193	107.132			109.221	107.737		111.987	123.375		111.142	113.132
112.081	106.517			111.919	107.75		112.027	118.802		112.039	112.428
108.412	106.929			110.09	107.315		109.89	120.432		111.233	109.678
108.7	106.191			110.692	117.704		109.588	113.325		111.891	106.464
110.721	108.813			109.623	109.547		110.332	121.373		112.112	113.804
112.146	106.785			112.926	112.19		109.272	121.349		112.178	113.512
112.981	107.128			110.546	109.567		112.613	124.534		111.793	113.588
111.141	108.218			110.092	109.218		109.506	111.834		111.906	109.85
111.225	106.421			110.748	107.078		112.126	111.41		112.732	109.41
110.459	107.096			112.951	108.883		112.356	122.656		115.201	113.484
111.92	108.63			110.987	109.257		112.068	131.737		113.701	113.529
112.005	106.424			111.044	116.383		112.289	116.626		114.281	114.215
110.857	106.937			111.702	108.113		112.024	118.525		113.265	111.746
110.27	106.51			111.155	110.743		110.992	113.602		111.56	108.296
110.007	107.228			114.782	109.903		111.178	113.191		111.697	116.547
110.68	106.912			109.994	115.261		112.393	111.675		111.489	114.421
114.263	107.326			110.489	113.011		111.374	117.684		112.506	111.139
113.972	106.07			111.395	113.589		112.255	110.669		111.773	123.769
112.293	107.731			112.714	108.714		111.636	119.531		111.328	107.092
112.792	105.915			112.145	110.053		110.264	113.605		111.974	107.993
111.875	109.448			111.864	110.478		112.703	127.432		109.366	108.124
113.886	107.217			115.621	126.547		113.618	118.882		111.493	107.263
109.887	106.434			111.899	115.568		114.721	122.794		114.151	107.899
112.689	108.778			111.978	107.51		112.47	126.601		113.679	110.278
111.047	107.654			109.606	124.269		112.402	115.277		111.807	119.026
109.094	106.04			111.355	108.401		111.731	113.702		114.133	110.182
112.548	109.448			114.301	109.103		110.537	115.291		111.069	117.192
115.291	109.696			110.304	115.51		110.134	117.568		109.608	106.706
111.524	108.117			111.768	109.833		110.057	111.539		109.701	109.904
111.22	105.633			111.078	121.126		111.693	111.716		111.274	115.25
109.72	110.308			111.502	109.567		113.813	111.061		112.423	113.555
111.711	108.657			108.735	109.579		111.434	124.127		112.622	121.334
115.183	105.71			111.372	116.232		113.897	124.744		112.559	112.627
110.986	106.009			109.254	107.308		111.515	119.058		112.103	115.925
109.53	107.832			110.616	114.938		111.901	137.215		112.773	113.17
113.361	107.574			111.771	109.901		111.909	129.584		112.323	109.555
111.967	107.033			112.073	110.475		109.939	119.924		113.266	109.468
111.814	106.246			111.671	111.99		111.033	115.631		112.232	114.339
112.004	111.904			109.453	121.129		109.242	108.644		112.244	116.746
110.838	106.314			111.953	111.496		111.072	115.363		111.971	107.335
111.089	108.788			110.882	111.633		111.266	111.169		110.825	108.513
111.671	110.186			111.467	116.814		108.532	118.122		111.746	106.651
112.107	106.81			109.108	120.16		108.311	108.033		113.06	110.706
113.198	106.79			108.731	117.182		113.878	118.7		111.781	107.243
110.6	105.893			112.197	108.488		112.512	125.904		112.616	123.668
108.737	106.508			109.025	121.139		109.643	116.411		111.756	110.107
113.166	105.928			111.648	107.792		111.29	131.767		111.71	109.584
110.347	108.646			111.231	110.291		110.868	117.252		114.044	113.149
115.043	107.186			109.377	119.54		114.501	119.769		113.838	116.572
116.525	109.244			111.167	117.171		111.545	111.492		111.585	115.332
110.616	111.465			113.747	108.479		112.114	115.923		113.217	121.567
109.551	106.566			109.168	116.603		112.158	124.78		112.642	110.815
109.523	106.351			112.522	116.311		111.78	112.849		112.333	110.783
112.586	106.243			118.805	114.223		112.072	111.829		111.564	107.436
109.852	107.865			111.29	109.04		111.481	115.068		111.158	109.238
110.234	109.425			109.068	109.755		112.6	117.774		111.294	114.397
112.389	107.034			109.495	107.438		113.653	119.858		111.077	117.291
111.095	106.501			111.939	107.037		111.315	114.091		112.842	110.08
109.517	108.997			111.509	108.285		111.05	114.788		112.208	109.585
109.894	108.092			109.394	114.439		112.254	118.494		111.805	110.565
113.559	108.585			109.691	110.908		111.766	108.525		112.241	110.803
111.556	110.019			109.716	114.363		111.755	111.429		110.657	106.686
109.69	107.824			111.097	117.303		111.948	121.384		112.069	106.883
112.212	107.181			112.555	110.522		110.821	116.495		110.664	107.247
109.073	106.694			111.137	112.603		113.039	115.894		111.571	108.083
112.485	107.647			111.836	107.697		111.923	112.016		113.309	119.708
110.832	108.021			111.214	116.603		112.008	118.733		111.718	106.864
108.508	106.234			110.873	110.228		112.286	115.162		111.887	108.666
109.944	105.746			109.611	123.493		112.317	131.84		112.109	118.642
108.717	106.356			113.196	119.832		112.501	111.641		111.322	108.739
108.266	106.315			112.226	109.217		111.517	122.721		113.773	114.874
108.443	107.379			111.709	112.373		109.975	108.482		112.354	108.674
108.132	106.351			113.038	115.932		112.823	125.134		111.895	107.486
113.199	105.976			111.114	109.06		111.623	123.788		111.761	108.321
111.429	106.471			112.066	111.401		110.91	110.931		111.217	124.474
110.904	111.709			109.181	116.899		112.612	114.867		110.638	106.641
111.467	106.28			111.396	112.178		111.499	126.138		113.494	114.977
110.85	105.723			110.902	120.713		109.756	107.581		112.804	113.6
110.989	109.485			111.679	114.958		112.206	117.553		112.531	115.318
111.497	109.016			111.465	114.691		112.685	122.459		112.878	117.447
113.729	105.592			111.292	111.222		109.147	129.481		111.942	117.76
113.901	108.849			114.732	107.97		112.168	119.454		111.424	108.216
111.525	106.604			113.159	109.347		111.804	113.597		111.782	119.404
114.623	108.993			111.583	113.859		112.981	123.973		111.701	108.03
113.161	106.277			112.261	113.904		112.012	119.25		111.663	115.772
113.861	105.872			110.668	110.186		110.762	115.794		111.262	106.513
111.642	108.195			109.833	108.097		109.906	106.8		112.075	112.698
112.589	107.321			114.566	111.893		112.183	136.641		112.049	108.251
112.589	109.293			111.865	114.404		110.991	116.601		111.66	112.168
111.191	105.665			110.736	115.132		111.708	121.746		110.558	107.184
110.886	109.347			110.93	107.565		112.47	118.737		113.206	113.797
111.758	106.675			110.676	109.742		111.309	127.77		113.508	113.732
110.891	106.093			111.217	111.081		112.222	112.09		113.243	112.825
113.021	107.501			111.441	115.535		112.448	120.764		114.054	112.691
111.992	108.042			112.959	108.708		108.829	127.88		111.977	107.947
111.827	108.113			112.282	115.902		111.009	112.235		112.891	113.611
111.815	106.979			110.151	108.049		112.508	113.231		113.018	109.167
111.136	109.742			108.904	107.08		110.208	111.084		111.56	108.845
112.643	107.534			111.612	110.041		112.502	114.061		111.7	108.58
111.722	106.89			114.103	109.139		114.325	108.651		111.357	109.852
111.605	107.668			111.423	112.541		112.837	118.221		108.752	106.609
111.158	108.697			111.44	107.816		110.851	111.45		113.426	113.227
111.207	106.534			111.479	113.871		111.679	113.18		113.345	112.993
115.137	107.809			112.634	107.041		111.956	132.928		112.738	115.229
111.147	111.327			110.408	119.552		111.49	125.829		111.991	108.087
110.719	105.522			111.49	115.866		112.255	128.564		111.504	111.761
111.839	109.322			111.323	110.646		112.525	124.968		111.484	113.043
113.469	107.723			113.773	111.447		114.348	121.169		111.562	108.512
109.669	106.556			113.162	110.536		113.786	121.975		112.379	112.748
114.79	107.029			112.125	111.569		111.356	133.43		112.996	114.637
111.71	108.415			110.614	107.537		111.893	119.362		111.648	126.233
111.848	107.72			113.174	111.208		110.077	119.39		111.803	109.82
111.228	108.165			112.443	115.782		111.102	111.588		111.867	108.086
111.719	106.998			110.877	108.703		112.27	119.841		111.68	127.518
112.502	106.785			112.22	112.954		111.798	117.354		112.378	118.76
110.065	105.732			116.274	110.71		111.677	112.056		112.008	106.572
112.245	106.801			114.299	111.977		111.736	125.207		111.519	110.829
108.617	106.217			112.689	108.85		112.289	119.717		111.7	107.643
112.876	106.738			108.759	106.932		112.575	133.073		110.735	106.545
112.16	108.466			110.978	110.948		112.634	117.396		112.419	107.329
111.923	107.792			111.437	112.338		113.206	126.427		109.895	107.462
111.417	113.65			111.229	111.979		109.493	116.295		113.03	112.517
109.666	106.471			110.93	122.859		112.644	118.76		111.46	110.574
112.115	106.631			110.986	110.322		109.183	116.205		111.873	118.961
112.526	105.943			110.746	110.202		111.958	118.394		113.248	111.705
111.483	106.409			112.357	110.07		109.951	109.403		112.285	111.947
112.143	110.434			111.016	107.489		109.341	117.756		111.582	107.436
112.172	106.522			112.88	113.056		111.024	116.725		111.428	109.309
109.886	108.628			111.332	118.024		111.065	119.909		111.244	107.456
114.591	109.845			110.458	108.594		109.441	116.21		111.962	120.282
112.62	107.784			109.655	113.99		112.548	107.747		112.7	116.214
112.847	109.336			111.471	107.756		111.555	120.475		113.381	111.987
111.84	106.999			111.644	106.926		112.191	133.071		113.787	112.182
112.064	106.094			111.654	111.581		112.656	120.77		112.446	110.931
112.42	109.187			110.934	114.112		111.45	127.359		113.819	114.749
111.551	108.273			111.256	112.516		112.742	116.562		112.074	107.035
110.587	107.078			111.367	114.156		111.635	113.577		112.09	110.149
111.653	106.26			110.795	111.781		112.689	118.65		112.817	123.784
109.687	105.622			117.287	108.107		110.53	123.728		111.786	106.554
111.462	109.211			111.629	111.96		110.706	118.163		112.46	113.773
109.444	106.3			112.236	111.506		111.577	126.52		113.989	113.247
112.441	108.748			110.797	116.491		112.213	118.065		114.935	114.443
114.63	109.478			111.49	113.645		113.014	112.848		114.496	117.118
111.74	106.532			112.117	110.632		111.167	113.613		112.678	109.461
111.169	107.111			113.674	111.535		111.506	121.118		114.254	110.649
111.908	110.255			110.574	107.725		111.62	118.926		112.383	111.534
111.96	106.101			114.171	108.695		111.074	108.61		112.365	115.269
114.566	107.404			110.979	113.644		111.196	111.182		113.02	111.713
114.566	108.203			109.393	107.105		111.669	141.221		112.856	112.368
114.482	107.24			108.679	115.328		112.848	117.161		113.535	109.515
112.48	109.261			110.697	108.987		112.206	123.937		113.434	111.483
111.862	106.523			112.475	109.78		111.46	114.3		111.094	109.485
115.202	111.109			111.85	109.33		111.705	142.67		111.309	108.036
114.568	108.08			110.093	119.719		112.173	122.353		114.022	114.318
111.629	106.573			108.779	107.714		111.253	117.588		111.321	107.588
111.702	107.558			111.188	109.584		112.396	131.938		111.824	115.11
115.155	107.726			111.379	112.672		112.173	112.418		111.227	132.88
113.402	107.035			108.866	122.935		111.98	116.499		112.741	124.042
112.203	107.454			109.134	117.076		113.026	126.692		112.526	108.173
111.999	107.497			110.775	107.383		111.944	109.665		113.783	109.115
116.125	108.268			111.09	106.902		110.444	116.959		111.494	113.364
111.221	109.15			110.392	110.34		112.268	115.271		111.866	120.137
112.556	108.497			112.673	112.389		112.543	127.48		113.571	116.812
111.766	108.91			111.725	111.116		112.451	120.499		111.72	108.314
111.928	107.949			111.115	109.453		111.254	115.496		111.912	115.218
111.459	110.138			110.46	114.948		111.92	116.447		111.87	113.017
111.656	105.719			111.233	110.302		111.457	110.775		111.8	109.889
113.965	107.965			111.84	111.009		110.969	114.494		110.464	106.63
111.938	105.937			109.796	108.702		112.364	118.956		112.089	124.941
114.582	109.538			112.001	111.937		110.8	121.094		112.618	107.946
113.621	108.964			112.45	114.979		110.413	114.795		112.608	108.705
111.86	106.486			111.036	115.37		110.847	126.31		111.834	115.337
111.947	109.266			114.653	113.682		112.014	115.296		111.229	128.246
114.826	110.351			113.411	111.004		109.443	110.636		112.15	112.509
111.614	109.543			111.252	117.515		112.936	127.706		111.826	108.515
112.158	108.901			113.02	111.525		112.504	123.898		112.349	110.553
112.186	106.3			111.559	117.093		113.039	122.696		112.531	117.932
112.062	108.452			110.74	108.877		112.015	110.918		113.046	114.182
112.303	109.594			109.251	126.932		112.07	115		109.67	107.266
115.03	107.314			108.944	115.066		112.159	127.238		111.351	107.417
114.378	110.627			113.649	112.234		112.453	120.195		113.754	111.817
112.53	108.482			112.725	113.496		111.841	122.301		111.805	107.764
112.827	107.251			113.014	109.102		110.166	112.97		111.519	110.136
111.328	108.779			109.155	108.376		109.759	118.371		112.059	109.864
112.427	106.839			111.361	113.972		114.245	125.321		111.803	107.959
112.281	106.778			112.066	109.939		112.001	117.01		114.069	117.877
111.962	109.272			111.147	112.586		112.289	125.964		114.077	110.516
112.945	108.884			108.847	107.253		111.52	123.499		111.644	107.688
112.601	105.984			111.318	111.393		118.179	115.954		111.846	109.813
111.667	106.389			110.145	115.623		109.763	108.969		113.533	114.886
115.162	107.418			111.2	109.786		112.058	113.513		112.093	107.942
112.589	106.233			110.379	110.106		112.956	109.611		112.097	110.385
111.894	111.312			110.68	108.507		110.518	114.029		112.648	123.596
112.52	121.405			110.211	115.228		111.569	125.008		111.338	107.886
111.311	112.799			111.521	107.035		111.987	120.509		111.788	108.871
112.352	108.103			111.123	111.733		112.209	118.411		114.182	107.455
111.319	106.769			114.773	111.2		111.819	149.654		113.213	107.997
112.482	106.11			111.073	107.148		112.705	131.86		111.803	109.502
117.262	106.725			111.282	112.98		110.251	112.415		111.347	107.739
112.155	107.217			111.679	109.231		112.455	115.78		111.541	109.927
111.516	108.056			109.32	110.058		112.044	127.523		111.45	112.631
111.652	108.262			109.878	106.988		112.141	120.856		112.194	107.14
111.378	110.082			108.342	111.673		109.885	118.477		111.565	110.997
115.446	107.516			108.786	107.084		112.108	126.636		113.091	112.799
111.993	107.464			107.982	111.066		111.272	114.999		113.299	111.234
111.698	106.007			108.762	109.949		112.504	117.199		114.582	108.458
111.971	109.378			110.521	108.215		112.398	121.055		111.997	110.078
116.231	108.272			108.242	107.151		111.856	120.909		111.471	115.405
115.251	112.211			109.107	110.12		117.457	127.346		111.428	117.509
115.39	106.898			110.612	108.025		112.373	126.606		112.024	107.838
111.217	106.59			108.173	107.759		111.935	119.193		111.834	108.122
109.256	108.875			109.217	106.896		111.506	128.508		108.193	107.615
113.963	108.483			108.966	111.044		112.022	135.585		108.275	108.803
111.142	107.631			108.667	110.698		109.448	111.111		109.321	106.97
112.241	111.964			108.228	107.697		109.686	112.071		108.961	106.66
111.676	109.236			108.597	106.952		113.07	126.068		108.912	108.249
109.113	106.423			108.468	108.218		111.615	123.506		108.783	111.589
112.418	105.883			111.443	107.993		111.372	115.068		110.843	109.792
112.435	106.99			111.514	107.071		111.395	125.384		109.235	107.834
112.205	107.864			108.108	107.067		112.225	126.188		110.302	106.614
111.215	111.138			108.876	108.659		112.283	127.123		110.897	110.014
112.015	106.693			110.515	109.803		111.803	125.849		110.909	108.208
111.71	108.558			108.618	109.625		109.119	116.551		108.373	107.139
111.084	106.119			108.86	107.047		112.953	125.353		111.304	108.128
115.39	106.979			112.042	108.18		109.108	113.759		109.152	106.708
111.648	108.155			109.555	108.85		112.357	116.782		111.025	106.775
112.033	109.23			108.537	110.157		112.124	121.894		108.51	109.06
111.412	109.598			107.736	110.812		114.11	111.852		110.44	107.58
111.849	108.074			109.811	107.132		114.66	115.393		108.349	110.983
111.568	108.868			111.776	110.653		112.185	129.104		109.971	108.833
111.391	106.574			108.686	108.592		111.999	126.616		109.288	106.456
112.532	106.3			108.468	110.576		112.236	107.121		108.471	107.219
111.781	106.206			108.602	110.961		112.305	121.635		108.437	110.619
109.582	109.561			109.017	107.347		111.067	112.163		109.386	108.154
111.044	108.439			109.811	112.09		112.179	124.82		110.686	113.127
114.733	109.142			108.746	109.121		110	109.726		108.227	110.054
112.005	106.053			109.121	111.004		112.956	118.047		108.767	111.514
114.224	106.367			111.617	108.468		111.998	119.273		109.287	107.567
111.664	115.063			108.187	109.607		113.564	121.224		109.022	108.481
111.661	106.169			111.578	110.482		112.408	113.784		107.525	107.5
113.769	108.374			110.45	109.677		112.022	121.562		111.511	109.319
112.243	107.082			108.59	109.655		110.654	127.248		111.201	110.999
111.626	110.851			107.918	116.75		111.695	118.849		108.353	107.526
112.217	105.71			111.06	116.37		113.093	127.841		108.524	108.992
111.747	105.726			108.491	107.73		109.604	117.844		108.404	118.148
112.392	109.191			109.814	106.924		111.192	114.261		108.537	109.712
112.593	108.683			111.983	109.258		109.644	110.682		108.788	106.754
111.671	109.669			111.848	108.482		113.087	121.755		108.711	109.284
111.39	106.569			109.317	107.317		114.621	118.751		111.441	107.385
113.7	108.819			108.542	108.85		112.347	113.637		109.927	107.885
112.566	108.628			108.675	107.346		110.066	113.046		109.22	106.664
111.758	105.683			108.874	109.317		111.622	114.903		108.785	107.606
112.737	106.552			108.783	108.395		114.026	137.062		109.585	108.288
113.122	108.756			108.456	110.14		112.39	123.334		109.744	112.173
112.278	108.424			109.161	108.699		110.765	121		108.559	109.924
113.233	106.725			108.99	107.969		111.952	113.159		108.764	108.451
111.474	107.153			110.332	107.353		112.086	117.289		109.379	106.602
110.462	106.143			108.973	107.427		112.008	131.647		110.534	108.386
111.124	108.192			109.329	108.128		110.053	116.498		109.836	108.324
111.075	108.611			110.447	112.214		117.531	115.539		109.096	116.247
111.93	109.075			112.965	107.565		113.523	121.704		110.562	109.349
108.9	108.537			109.392	108.076		111.826	113.487		111.249	106.455
113.332	106.613			109.059	108.399		111.282	117.103		108.907	107.858
111.862	106.77			109.632	108.119		111.801	122.651		110.868	115.655
113.223	105.777			108.579	107.517		110.718	112.687		111.342	108.861
111.392	108.957			110.743	107.519		111.395	117.045		111.06	115.285
110.595	108.747			110.976	108.113		112.174	123.326		108.337	111.046
110.916	107.371			109.389	108.345		111.424	108.29		111.467	106.542
110.131	109.096			109.158	110.127		112.102	117.379		111.536	109.665
108.331	106.638			108.423	108.188		112.245	123.207		109.162	111.738
111.545	110.733			109.359	109.862		112.551	119.443		110.699	108.195
112.12	106.055			110.663	109.561		111.575	117.301		108.379	110.052
111.276	107.694			109.925	109.116		111.782	111.449		108.872	110.066
111.419	105.782			110.541	109.536		112.203	110.736		109.752	110.518
109.462	106.487			107.829	110.006		112.323	120.139		109.627	111.746
110.967	109.44			108.529	110.305		111.527	110.222		108.575	106.632
111.023	109.853			108.764	113.948		109.923	110.552		111.57	106.789
111.534	108.267			109.108	109.685		111.457	114.232		110.644	107.53
112.335	108.994			111.217	108.215		112.355	122.453		109.073	111.193
113.319	105.776			110.345	107.229		113.004	124.241		108.344	106.923
112.823	107.751			107.866	109.493		109.25	109.662		109.289	110.539
109.267	106.47			108.756	112.152		114.044	115.291		111.783	109.12
111.526	106.13			108.032	110.796		112.767	119.911		111.132	107.214
113.859	106.837			110.328	113.58		112.352	114.917		109.065	107.119
111.955	105.857			109.499	111.491		111.394	114.852		109.948	107.464
110.721	110.045			107.724	119.544		111.997	119.973		111.149	114.526
112.625	109.109			108.78	115.851		112.189	116.092		107.976	108.892
112.686	107.322			110.579	108.306		111.254	111.344		109.63	110.042
112.035	106.348			108.545	106.961		112.35	120.152		109.15	112.646
113.798	106.851			109.934	113.802		111.648	124.16		108.972	107.54
110.087	108.677			108.151	112.385		111.572	120.101		111.421	108.052
111.683	106.989			112.942	106.942		112.767	123.9		109.18	108.365
110.668	106.876			108.375	117.758		110.813	114.137		108.056	109.011
112.301	109.253			111.873	107.003		113.185	122.139		108.027	112.947
112.469	108.113			110.311	109.029		112.577	115.991		111.171	106.778
111.493	109.271			108.438	109.669		113.292	136.27		109.619	109.874
112.352	107.519			108.662	109.791		114.462	122.8		109.59	108.342
111.495	106.221			109.543	116.985		113.349	123.025		109.286	106.851
111.216	107.319			108.863	109.696		114.107	123.585		108.555	109.049
112.264	107.14			108.296	108.128		112.414	114.95		109.239	109.808
108.777	105.951			108.494	114.949		111.569	116.179		108.21	109.368
108.804	106.348			109.237	110.201		111.777	112.358		111.694	109.789
109.263	106.054			112.37	106.83		113.913	124.492		110.879	106.58
110.669	106.593			108.462	110.21		111.855	113.364		109.002	112.01
111.634	107.103			109.998	107.031		112.41	113.135		111.441	110.59
110.58	108.764			112.949	107.945		112.968	112.963		108.103	111.375
111.63	108.726			109.646	108.148		112.662	124.68		109.228	111.974
111.693	106.219			109.925	108.99		113.987	124.971		109.623	107.487
109.162	108.411			108.299	111.665		112.391	122.879		109.638	109.04
111.894	106.155			113.688	108.282		112.665	117.286		108.986	108.482
109.419	108.563			108.091	112.134		111.114	116.56		108.677	108.129
107.81	107.844			109.153	109.593		111.593	112.004		111.721	116.721
108.635	106.549			111.34	107.929		112.318	123.258		108.429	107.882
110.205	106.021			109.859	108.438		111.181	112.706		111.593	110.934
110.446	107.582			113.023	108.245		110.54	147.105		109.93	106.772
108.806	109.289			111.811	107.97		112.23	119.565		111.287	107.268
107.993	111.112			110.591	108.125		112.778	126.195		111.47	109.367
109.446	106.92			108.252	108.098		112.914	123.608		110.02	110.014
108.7	108.899			111.751	107.475		111.249	119.62		111.522	108.16
108.231	105.95			111.332	114.519		112.184	129.854		108.405	107.565
109.759	107.34			108.793	108		112.301	113.509		110.912	107.881
108.669	106.549			109.059	111.162		110.963	123.651		111.045	109.25
108.755	107.084			108.534	112.543		112.293	120.919		109.206	108.312
109.05	106.439			108.899	112.5		110.798	111.979		109.099	107.871
109.233	105.871			108.339	107.238		111.832	111.456		108.848	109.222
111.833	109.849			108.714	109.556		112.352	117.242		110.297	108.119
109.846	111.121			109.388	108.987		112.582	115.898		111.04	110.456
108.982	106.846			107.577	110.589		111.818	148.307		108.462	112.429
111.108	107.809			109.093	113.823		111.706	128.564		111.018	107.947
108.729	109.242			110.618	108.933		111.8	115.479		109.558	106.801
108.919	106.414			109.544	109.338		112.389	121.064		111.048	106.528
109.079	105.859			109.203	117.148		111.248	112.976		111.95	107.748
108.702	108.633			110.791	114.161		112.542	110.085		111.85	111.117
108.945	106.975			112.725	111.562		109.889	113.742		111.544	113.309
108.839	106.041			112.166	109.395		112.015	119.29		109.389	109.915
108.279	105.799			111.642	111.411		111.683	119.963		110.452	109.201
110.442	106.422			109.207	114.12		112.805	108.424		111.008	112.24
111.332	105.703			109.132	110.653		112.181	121.239		109.671	108.872
108.765	106.953			111.357	113.298		112.392	119.161		110.747	107.768
109.21	108.1			108.939	107.054		111.935	118.347		109.247	112.197
111.505	108.915			111.742	114.861		112.418	120.751		108.159	110.495
108.406	108.31			108.53	111.518		110.137	115.149		111.894	115.598
108.834	105.874			108.407	107.325		113.197	109.799		108.923	108.633
107.91	107.393			108.867	111.226		110.146	128.857		110.815	118.505
112.016	107.012			110.254	108.107		112.329	127.383		110.358	108.862
110.58	110.25			109.658	112.867		112.655	124.305		108.64	108.352
111.008	105.843			110.995	114.202		114.621	109.205		111.248	110.37
109.397	106.752			112.143	107.758		112.346	117.803		108.574	109.988
109.017	108.331			110.273	109.281		116.304	133.492		108.648	108.881
108.595	106.162			109.806	116.171		111.876	118.292		112.077	110.597
108.819	106.48			108.669	108.087		115.236	120.752		110.654	109.178
112.649	107.425			110.281	112.701		112.771	107.493		110.419	109.828
110.625	107.671			113.296	107.279		111.171	107.314		108.356	111.862
112.192	109.299			108.944	113.347		110.879	115.707		110.115	106.595
109.973	106.231			111.223	108.304		112.404	123.578		110.352	109.681
109.406	106.71			111.548	109.378		112.624	120.007		108.635	111.303
110.337	107.076			110.797	110.536		112.63	132.375		111.419	113.087
109.346	106.201			107.933	114.224		115.166	120.41		108.672	106.597
111.349	108.429			108.813	112.756		112.664	137.82		110.881	113.552
108.446	107.779			110.079	108.282		111.479	112.994		110.105	112.396
108.694	106.141			109.635	110.501		112.323	118.4		111.981	106.726
108.99	106.72			112.285	109.306		109.977	115.861		111.022	111.797
108.421	106.74			108.342	109.106		113.009	131.665		108.412	109.094
110.826	106.957			109.437	111.068		111.816	119.342		112.375	108.185
110.425	105.82			110.917	107.934		115.609	131.515		111.66	110.025
108.662	105.916			110.851	115.709		111.855	143.938		111.689	110.985
108.872	110.122			108.081	120.478		111.328	116.552		109.442	106.574
108.867	106.419			108.828	108.838		110.299	108.605		111.405	107.31
110.849	107.584			111.228	110.801		111.83	119.859		111.272	108.466
109.96	105.805			109.708	110.143		111.678	116.677		111.384	107.543
111.515	105.97			110.86	107.013		112.134	120.606		110.547	120.252
111.554	106.465			109.438	108.712		112.843	112.579		111.617	106.609
108.816	108.045			108.638	107.196		113.37	129.656		109.138	109.334
111.197	107.973			108.369	119.365		113.646	117.026		111.742	109.826
111.992	109.166			108.532	108.513		114.053	117.987		110.642	107.742
109.572	108.06			109.113	110.56		112.264	124.407		110.844	116.698
109.793	106.448			109.178	110.425		113.123	119.536		110.282	106.916
108.615	106.377			111.243	107.914		112.522	126.055		108.469	113.728
109.098	106.528			110.223	106.879		112.675	129.366		111.242	106.836
108.062	106.807			111.836	107.152		112.293	119.443		110.906	108.756
110.883	107.912			112.712	110.475		109.759	118.238		108.839	107.078
111.323	106.671			109.993	108.655		112.669	121.893		110.884	115.536
110.773	106.522			110.014	114.268		112.644	125.047		110.367	107.105
113.14	108.041			110.41	111.804		112.213	114.224		108.918	111.018
108.825	107.353			109.407	113.991		111.823	118.648		111.195	108.804
108.717	105.593			109.321	106.827		110.429	124.62		108.863	112.212
111.181	105.78			109.062	106.896		112.677	123.402		111.191	109.571
111.229	106.868			114.639	114.714		112.197	130.445		110.297	107.232
108.416	108.057			108.601	115.203		112.391	114.933		109.595	106.832
110.99	107.345			108.89	121.073		108.797	111.855		112.101	107.412
108.291	106.061			109.34	112.347		110.049	109.524		111.126	109.083
108.658	106.482			108.779	112.293		112.692	121.916		112.127	108.875
111.949	107.922			108.799	109.071		111.918	115.246		108.069	107.776
109.795	108.236			108.714	109.197		112.879	140.373		111.5	110.532
111.868	106.376			107.676	111.028		111.992	141.685		110.066	110.493
108.848	107.888			111.99	108.759		112.613	117.322		108.301	111.513
111.364	105.579			108.773	109.09		111.474	109.952		109.948	107.63
109.341	108.701			110.557	108.938		112.249	130.253		109.147	108.611
109.109	108.213			109.946	108.018		110.083	108.505		108.908	107.123
109.492	107.714			109.139	109.32		109.806	117.578		109.616	107.72
109.811	110.967			112.631	107.886		112.313	115.844		111.782	121.531
108.919	106.127			113.28	106.831		110.003	118.979		110.589	111.336
110.592	106.343			108.917	112.835		111.981	118.571		110.522	113.061
109.466	106.243			108.236	114.872		112.77	110.091		112.658	106.999
108.554	112.003			108.671	114.518		112.172	124.914		108.566	107.63
108.807	107.881			108.648	110.411		113.606	113.464		111.948	111.333
108.332	106.052			109.669	110.996		113.376	126.901		110.647	118.872
108.988	106.938			109.162	112.893		112.973	122.674		110.337	107.354
109.04	106.273			111.415	110.256		112.372	116.378		109.73	112.071
108.695	105.691			110.558	118.315		112.465	126.614		108.831	107.849
109.272	106.101			108.574	108.672		110.416	109.258		111.437	109.911
108.895	106.17			109.587	108.225		111.421	125.61		111.946	113.195
111.552	105.561			108.707	107.948		112.619	111.8		111.333	108.077
108.712	105.874			108.998	109.277		112.678	112.399		109.401	110.094
111.673	108.817			111.257	107.604		111.66	118.238		111.252	115.548
110.658	107.753			111.205	107.854		114.471	125.955		110.396	109.508
109.851	109.046			110.395	109.06		112.31	113.604		108.736	116.14
108.649	111.302			109.211	109.077		112.485	113.004		108.939	106.872
109.668	106.171			109.973	109.685		110.552	115.031		109.267	115.638
109.084	108.195			110.538	112.54		112.173	121.622		111.139	110.905
109.401	105.626			108.544	107.604		112.045	118.887		109.297	107.89
109.362	107.921			109.425	109.095		112.27	118.256		108.7	110.831
109.066	106.65			108.497	109.871		114.159	134.68		111.97	106.9
112.262	106.99			108.497	108.327		114.841	124.676		111.999	109.495
109.838	109.032			111.256	110.646		114.355	126.708		110.855	109.274
109.084	106.762			111.106	107.43		112.46	125.108		110.83	124.848
108.603	105.625			109.085	115.782		112.51	122.237		111.764	110.146
111.571	106.095			108.361	125.286		110.826	109.462		112.482	109.804
109.156	106.845			110.664	121.437		111.989	124.203		110.891	108.466
110.792	106.403			108.739	115.944		112.278	121.815		108.757	121.217
110.01	108.677			109.07	109.005		112.959	122.895		109.336	111.528
109.385	107.998			110.581	106.981		112.469	118.896		111.177	107.339
110.589	107.597			108.602	107.919		108.595	113.938		109.219	110.654
108.878	105.614			110.406	110.349		109.208	109.429		108.157	114.157
108.287	106.973			109.74	109.719		111.461	106.257		111.275	110.516
112.802	108.631			110.103	119.715		111.367	109.141		111.357	112.873
108.528	106.582			110.83	108.644		109.011	105.697		111.711	109.314
111.208	107.81			111.749	108.653		113.864	117.258		111.123	108.909
109.599	107.071			110.521	112.056		112.135	114.765		111.691	113.838
109.768	107.45			109.366	108.308		112.523	130.787		108.683	109.058
110.325	106.008			110.125	114.955		112.47	113.017		110.743	116.75
				109.665	107.039		112.407	128.261		112.394	108.435
108.55	106.199			110.105	108.314		112.265	116.373		110.764	108.68
109.211	106.343			111.07	113.54		111.558	116.839		108.209	107.293
109.667	107.184			108.365	113.708		113.438	134.248		111.219	109.173
111.345	105.885			108.564	108.615		110.35	116.361		111.598	108.927
111.859	107.714			109.296	120.021		112.26	108.705		110.794	114.687
109.335	106.529			110.881	109.023		111.545	128.435		111.084	108.226
108.331	106.089			108.357	109.756		112.213	129.26		111.055	108.273
112.031	106.636			108.663	112.493		112.253	116.527		111.215	108.639
108.891	107.125			109.188	116.816		111.991	123.333		109.863	111.596
108.892	109.085			108.749	107.868		110.243	107.878		111.567	114.701
108.576	105.711			110.123	111.189		115.574	118.454		111.996	110.253
109.052	106.339			111.591	109.085		113.197	146.349		113.426	108.584
110.196	106.11			109.848	108.688		112.272	117.223		110.235	128.17
112.044	105.697			110.991	115.771		112.245	122.352		111.839	110.722
111.6	107.909			112.594	109.191		112.652	125.399		110.578	112.761
109.608	106.299			108.742	107.32		111.934	126.227		108.969	106.869
111.768	108.967			108.631	113.831		110.183	154.167		108.792	119.007
109.617	108.387			108.77	115.823		112.419	118.259		109.173	112.914
110.506	107.504			109.227	113.864		112.284	115.601		111.749	112.138
109.254	106.378			110.653	107.372		110.188	113.517		111.198	110.077
108.899	105.553			108.91	107.735		114.395	132.014		108.791	109.929
108.932	107.778			110.082	110.325		110.681	136.703		111.784	114.014
110.379	106.324			110.414	110.651		112.207	118.299		111.711	108.266
111.779	107.14			111.755	108.229		111.956	115.297		108.43	110.896
108.879	107.864			110.102	117.042		112.52	127.009		109.495	107.734
109.106	107.294			111.437	114.647		112.323	129.456		111.68	107.033
108.602	106.516			109.935	108.541		111.69	111.882		110.283	108.559
108.554	106.973			109.69	108.655		112.151	121.011		111.025	110.088
108.893	107.285			108.962	108.198		110.094	117.413		109.401	118.22
109.905	108.491			108.52	123.813		112.672	129.327		111.881	106.451
110.158	107.655			108.936	109.063		112.421	111.332		109.353	111.042
109.335	107.271			109.31	111.125		115.016	123.053		108.898	114.551
108.643	107.057			111.508	111.404		113.19	123.165		110.963	107.15
111.104	105.886			110.278	121.392		111.074	118.242		110.613	107.378
110.673	107.607			108.744	110.828		111.828	128.376		109.521	115.046
108.967	107.721			109.657	112.022		110.904	112.708		111.538	114.907
110.171	106.066			108.7	108.432		112.423	140.058		108.348	106.862
109.77	107.241			110.211	108.006		110.092	111.694		111.285	108.21
108.698	105.856			108.588	109.958		112.252	116.39		110.025	114.58
111.194	106.431			111.594	107.345		111.538	115.088		109.277	110.688
110.786	106.848			113.1	111.067		112.82	121.595		110.287	107.922
111.523	106.975			110.699	110.317		112.842	122.533		108.448	111.688
109.796	107.565			110.271	113.21		112.874	122.21		112.092	118.348
109.004	106.178			109.995	108.24		111.125	116.856		113.954	109.375
109.269	105.513			111.533	107.628		112.11	126.087		109.554	107.986
108.04	107.011			110.847	111.979		111.311	115.848		112.622	108.872
108.013	105.976			109.457	115.095		111.841	111.177		111.385	109.492
112.622	106.344			110.013	107.556		109.546	116.792		111.117	109.902
109.867	106.889			109.696	109.256		112.032	125.224		108.812	108.158
109.135	106.444			111.585	106.894		112.524	137.35		111.527	110.989
109.065	105.604			111.221	108.519		114.867	141.201		110.751	107.132
108.6	105.556			110.274	110.712		113.358	131.101		111.432	108.419
109.653	106.383			111.241	113.382		114.124	121.478		110.2	108.679
109.451	108.791			113.782	109.098		112.516	117.842		108.844	108.72
109.292	105.551			111.962	107.934		114.594	110.934		112.428	108.273
109.198	107.802			111.986	107.986		113.348	118.298		111.491	106.931
109.576	105.803			110.262	109.599		113.113	124.402		111.28	110.301
109.065	108.996			110.97	108.899		112.073	132.334		111.527	109.58
109.661	106.643			109.388	115.006		112.88	110.186		110.256	122.371
108.943	106.344			111.216	108.089		111.816	118.045		110.569	108.724
112.225	107.159			112.471	111.419		114.744	116.568		109.329	108.78
111.075	106.77			111.29	106.897		112.539	119.48		111.476	110.15
109.031	107.822			110.152	110.427		112.156	113		111.959	108.996
110.684	107.41			109.485	108.363		111.988	118.995		111.664	110.055
108.174	109.038			108.517	113.047		110.451	113.552		110.333	108.371
108.907	106.421			110.617	109.899		112.316	127.568		110.675	117.548
112.448	105.88			112.415	107.872		109.199	110.5		109.403	107.31
109.444	106.159			108.302	109.777		112.466	130.563		108.607	121.092
109.654	108.744			112.388	109.909		112.411	117.19		112.541	114.002
108.753	106.689			110.212	109.283		111.006	108.866		109.905	115.902
109.109	105.708			110.351	107.106		108.896	111.26		109.235	107.265
110.631	108.544			109.288	106.938		113.953	123.776		112.641	109.53
109.585	107.583			111.161	110.645		112.753	124.176		112.342	111.189
109.804	107.039			109.841	107.661		113.959	125.673		112.832	110.135
109.324	105.531			107.816	107.387		111.954	116.276		111.629	109.629
109.011	109.899			113.751	109.067		111.8	115.471		111.752	112.646
109.025	109.01			110.638	117.203		111.795	114.948		110.505	110.682
108.801	109.458			108.907	112.603		111.938	113.755		109.388	107.239
111.848	105.879			110.196	122.178		110.269	110.702		109.912	109.762
110.954	107.369			114.305	107.417		111.761	116.487		111.143	108.432
110.909	111.712			110.375	113.627		112.574	109.34		111.857	106.932
111.082	105.998			110.828	112.228		112.241	122.894		110.509	109.306
108.918	106.043			110.679	112.443		112.106	113.28		110.632	113.847
109.269	106.676			110.652	109.521		109.732	112.959		111.999	108.919
108.592	106.763			112.102	110.802		109.904	135.626		112.997	109.325
108.836	107.068			108.345	107.864		112.886	125.431		110.858	108.956
110.472	105.911			111.751	107.533		112.328	119.206		111.006	107.167
111.939	106.936			110.609	109.464		115.409	120.909		108.514	109.097
111.584	105.535			111.397	111.412		113.998	123.828		111.711	107.651
109.919	108.977			109.032	109.366		113.895	125.441		109.709	108.636
109.133	107.033			110.613	107.195		114.698	121.606		110.31	108.475
108.373	107.791			110.672	116.781		112.326	128.396		111.659	114.277
111.561	106.25			110.601	117.394		112.217	137.606		108.909	118.775
109.314	107.476			109.721	107.959		110.723	115.866		111.851	108.027
109.636	107.909			108.23	114.383		112.302	118.337		111.718	111.909
108.643	107.642			113.268	109.677		112.306	127.454		111.556	107.027
110.802	106.087			110.506	112.804		112.359	125.846		112.147	113.066
109.603	106.095			111.299	114.122		111.468	113.47		112.194	113.534
109.258	106.061			108.832	113.437		112.425	125.18		111.23	111.915
110.061	106.621			112.13	108.193		110.642	125.687		111.151	112.073
108.847	106.694			109.406	107.812		110.627	118.153		111.107	110.921
108.132	112.786			111.971	106.914		110.436	115.927		111.001	126.455
109.919	107.983			109.595	109.283		111.891	109.578		111.609	115.618
111.341	106.675			108.575	112.033		113.615	127.621		109.158	106.942
108.874	107.99			108.851	112.04		115.698	124.713		110.213	109.279
109.817	106.637			109.543	107.23		114.197	120.665		110.876	111.174
108.569	107.304			112.726	109.656		112.017	115.461		109.898	107.799
109.223	108.478			111.337	108.253		111.224	116.738		111.924	108.227
110.586	108.561			111.011	110.635		111.447	117.334		112.055	109.3
111.865	108.553			110.182	116.091		111.181	127.392		112.315	115.197
109.604	110.859			110.612	117.854		112.503	113.048		111.001	106.91
111.908	106.195			109.181	108.548		112.313	120.701		108.644	110.681
110.081	107.616			111.335	107.341		112.537	120.952		111.737	111.753
112.376	105.639			109.139	107.178		114.399	129.644		109.682	120.122
110.416	105.608			109.391	122.275		113.497	128.904		109.851	106.79
108.943	106.381			108.986	108.388		112.495	127.947		109.09	109.266
109.545	108.61			111.59	114.444		112.391	120.046		109.361	107.978
110.271	107.478			110.142	108.033		115.32	122.646		112.856	112.679
112.163	110.945			110.585	110.119		112.479	124.838		110.292	113.704
110.872	108.024			112.056	121.918		115.47	123.582		112.136	108.094
110.684	106.89			111.818	107.827		113.612	113.875		111.872	111.545
109.794	107.037			111.242	112.12		112.379	119.592		112.935	109.974
108.6	107.532			108.733	107.041		112.43	113.217		110.463	107.251
108.74	106.566			109.473	113.857		112.002	108.953		112.045	108.027
109.01	106.345			107.931	108.757		112.476	123.965		108.512	109.077
108.237	105.965			113.937	109.081		112.804	132.814		111.856	116.324
108.864	105.771			111.095	114.079		112.623	120.143		111.282	111.237
108.243	109.474			111.541	109.005		112.857	132.198		113.217	110.568
111.804	106.16			109.888	118.81		112.312	115.91		110.979	119.762
109.333	109.579			109.899	117.648		112.322	135.069		110.052	109.5
109.218	108.368			111.635	112.353		111.942	122.224		111.665	109.191
110.105	107.408			108.762	116.777		112.345	122.32		111.626	120.45
112.349	106.664			111.431	107.813		110.046	118.21		111.583	111.99
110.661	105.839			108.833	108.116		112.706	116.86		111.204	109.286
111.189	105.978			111.564	109.358		112.598	116.471		109.099	112.824
110.148	107.282			109.435	117.095		113.333	131.066		112.686	109.922
109.71	107.262			111.162	116.315		113.325	107.325		111.265	115.564
109.486	106.92			111.463	109.547		112.743	121.725		111.897	113.451
108.807	105.871			109.897	115.266		115.624	126.347		110.808	106.832
110.505	108.746			110.329	110.532		112.719	119.954		111.212	109.957
111.248	106.393			110.513	117.024		112.622	119.177		113.056	107.132
112.358	108.472			112.715	108.91		111.924	115.117		111.255	109.102
109.357	105.747			111.441	108.097		114.296	124.516		111.13	120.43
110.391	108.321			111.454	111.238		114.986	129.462		110.781	126.762
111.393	107.32			108.279	108.912		112.977	125.906		110.899	107.261
109.17	106.037			110.304	108.901		111.624	123.289		112.052	115.449
111.837	106.155			111.592	108.116		112.705	118.489		111.178	111.973
111.681	106.541			110.819	111.542		114.915	134.027		109.595	109.888
112.044	107.313			113.739	112.11		111.891	113.359		109.086	108.964
110.956	106.87			111.664	108.03		111.979	121.585		110.952	112.511
109.837	106.996			110.729	112.082		112.589	133.747		112.878	107.55
109.801	106.08			110.724	120.527		110.985	114.14		111.658	110.23
109.399	106.203			112.329	111.377		112.692	107.725		112.413	110.801
112.105	108.563			108.707	126.205		111.861	121.877		112.239	109.362
108.565	105.597			109.569	117.65		113.888	126.355		112.434	106.59
113.444	105.53			112.672	112.414		113.469	128.398		112.784	109.76
110.461	106.437			112.862	108.041		114.313	128.314		111.218	113.738
111.462	107.238			112.214	107.264		112.985	117.228		111.375	110.433
109.216	106.304			112.239	107.989		113.409	139.752		112.84	111.89
110.975	108.625			110.518	112.061		111.928	115.243		113.063	112.478
108.84	107.146			111.07	112.598		112.133	114.333		110.35	110.834
108.625	105.689			109.663	106.893		112.054	118.167		111.306	123.785
112.155	106.451			111.711	108.914		112.143	119.005		111.833	115.131
110.445	108.423			110.98	109.344		111.415	128.579		111.589	113.322
109.522	108.094			110.063	107.418		113.029	110.281		110.401	124.907
110.374	106.227			111.589	108.639		111.922	123.276		108.765	106.682
112.429	109.646			112.743	108.85		112.201	108.896		112.141	111.938
109.485	106.941			108.798	114.79		111.726	119.716		112.29	107.538
109.639	107.262			110.027	109.624		113.084	118.489		111.403	109.877
111.901	107.947			111.355	116.001		114.718	111.241		111.511	108.336
108.606	106.144			111.326	107.028		113.23	130.481		111.762	114.175
110.411	108.585			111.395	114.105		111.964	118.389		111.739	106.591
108.406	108.265			110.653	117.5		112.675	119.764		111.539	108.635
113.377	109.678			110.149	109.388		112.472	114.668		110.373	116.959
111.397	105.56			113.081	107.429		112.605	116.296		113.018	114.72
108.166	106.57			108.638	107.567		111.952	116.136		111.678	109.789
109.42	108.164			111.705	118.709		111.601	116.753		111.681	108.411
108.806	106.706			109.345	117.201		112.782	130.693		112.527	117.206
108.253	106.229			109.369	109.511		112.734	124.768		110.565	109.599
109.46	107.656			107.352	109.91		112.358	112.369		110.01	113.717
111.798	106.405			112.293	113.883		112.171	120.64		112.576	111.238
110.531	105.64			110.496	110.524		111.466	124.556		112.107	108.274
108.838	107.027			110.963	109.86		111.725	108.611		113.268	107.322
108.606	106.66			109.283	110.493		112.355	110.94		110.934	109.002
109.31	109.183			111.63	110.973		111.665	119.787		110.645	106.952
110.496	108.064			108.275	108.808		112.692	116.83		110.041	106.895
110.085	109.099			110.329	108.372		115.012	123.117		112.007	112.557
112.25	106.454			108.525	111.865		114.438	134.718		112.044	117.295
111.419	106.88			108.946	107.291		113.282	124.244		112.168	114.67
111.039	106.218			110.437	107.625		112.547	129.278		112.122	110.014
108.461	105.525			111.516	109.037		112.806	118.346		111.45	109.38
109.211	106.93			111.636	107.76		112.436	128.15		111.517	122.17
112.346	106.308			111.553	109.691		111.656	111.765		111.881	110.52
110.002	110.407			109.776	106.887		111.714	112.602		111.781	116.061
111.743	107.112			111.751	111.699		112.683	124.293		110.877	127.807
112.266	105.687			111.555	107.754		111.354	115.927		107.796	107.705
109.07	107.219			109.695	109.482		112.205	117.518		113.334	111.018
109.636	107.378			108.781	113.263		113.24	135.983		109.423	110.292
108.413	108.387			108.792	118.809		110.885	111.47		111.258	112.932
111.73	106.587			109.501	121.55		113.153	125.712		111.647	121.072
110.613	107.114			110.359	112.37		111.942	124.395		113.09	108.627
108.744	105.688			109.968	120.698		108.372	108.212		111.787	109.181
111.237	105.8			109.751	108.981		112.169	120.789		110.78	107.287
112.54	106.771			110.71	112.54		111.322	121.782		111.247	115.207
109.397	106.497			111.883	107.502		115.464	110.642		111.394	126.846
111.978	106.893			109.789	110.403		111.851	115.733		109.657	113.042
110.593	107.088			109.375	113.278		109.811	109.651		112.199	109.584
108.813	106.592			109.538	107.863		113.562	120.459		109.439	109.609
111.48	106.655			111.304	115.477		112.902	126.553		110.776	118.625
112.36	107.3			111.83	113.581		112.213	120.753		109.691	107.928
112.072	107.158			110.802	112.599		112.268	121.389		113.745	111.005
112.398	105.743			112.009	111.973		111.559	128.258		112	109.769
112.094	106.27			111.501	109.456		112.611	124.156		111.508	108.331
110.033	107.875			111.172	111.044		112.658	112.103		111.569	111.367
110.054	105.671			109.555	108.733		113.204	117.742		111.403	126.401
112.016	106.017			110.401	108.217		111.214	130.844		109.036	106.591
108.931	108.571			111.141	119.843		110.824	113.705		113.496	110.612
109.465	107.032			110.796	109.571		114.24	130.15		114.373	112.142
111.739	106.119			110.071	112.063		114.582	125.831		112.147	110.286
111.691	105.841			109.504	111.201		115.203	117.851		115.196	109.128
109.691	108.12			109.865	113.284		112.589	127.303		111.768	112.791
111.125	107.184			111.266	106.981		112.566	133.059		110.695	109.969
109.513	109.516			114.655	107.347		113.818	133.128		109.225	109.489
111.945	106.682			112.756	109.465		112.109	121.645		112.266	112.436
108.911	106.465			111.595	114.152		112.088	117.328		111.676	109.601
109.738	107.65			110.017	127.255		112.892	128.943		111.874	109.755
112.559	109.094			110.053	109.031		113.126	127.477		112.5	111.26
111.519	106.743			108.547	109.512		112.804	112.389		111.77	111.904
113.998	107.585			112.094	110.169		111.18	125.142		108.858	107.538
110.841	106.065			111.48	117.633		112.336	132.661		109.206	106.823
109.182	109.257			111.181	107.124		113.562	119.576		111.25	113.213
109.23	106.742			111.513	107.889		111.783	113.006		110.771	108.495
110.478	107.107			110.408	112.405		112.764	121.494		111.156	112.786
111.113	107.587			111.489	112.512		112.605	127.186		111.974	107.529
108.767	105.833			110.022	114.597		112.166	113.592		109.919	106.624
111.472	106.128			110.527	107.266		111.162	118.461		108.549	107.063
108.838	107.256			109.47	111.303		112.52	108.288		108.168	106.707
109.289	107.51			110.464	111.777		110.973	117.058		111.719	109.401
109.595	107.789			110.925	107.746		112.15	109.01		110.672	110.865
109.101	106.218			109.733	111.891		112.979	127.359		112.826	110.863
108.787	108.854			109.587	107.726		113.112	137.232		111.384	111.95
112.516	110.322			110.067	118.719		112.117	124		111.203	108.228
110.65	106.295			108.647	107.353		113.134	125.262		109.671	115.214
110.364	106.984			111.269	107.101		112.98	122.922		111.538	107.405
110.959	106.632			108.611	115.262		110.994	114.908		112.26	117.398
109.391	105.571			110.037	110.854		111.375	110.042		111.577	107.208
110.057	110.612			109.711	114.475		111.371	113.164		109.091	109.679
109.811	105.874			112.309	107.747		110.308	126.104		112.228	111.36
108.093	108.664			110.871	113.014		112.699	129.615		112.044	110.613
108.181	111.682			111.114	116.241		112.733	114.126		113.201	109.503
111.34	106.721			111.764	107.168		111.637	112.305		112.066	110.48
110.96	106.726			109.921	109.925		112.822	121.112		111.861	108.808
111.942	105.978			108.533	109.326		112.212	114.485		112.786	111.469
112.158	106.788			108.157	107.094		111.725	121.509		111.88	109.182
109.913	107.76			110.739	123.244		111.39	115.772		114.344	111.915
111.732	109.255			108.312	107.554		112.714	117.692		112.11	109.628
110.991	107.52			112.461	111.466		112.157	127.786		110.305	127.352
110.798	106.925			113.186	106.917		112.339	118.321		111.982	108.429
111.261	105.863			111.058	107.715		107.832	113.077		111.565	111.496
110.446	105.841			111.435	107.368		110.814	128.08		111.276	108.456
112.439	106.289			114.174	109.268		110.335	127.96		110.664	113.548
112.47	118.563			109.342	117.37		114.181	122.616		111.886	110.213
109.591	108.957			109.461	108.159		113.416	128.193		109.399	115.315
109.8	107.851			109.188	123.602		114.999	137.826		111.611	111.3
109.159	106.116			111.946	107.759		112.878	122.747		111.656	108.831
108.589	107.388			110.358	110.955		111.981	117.571		110.987	120.927
108.824	105.899			113.529	107.183		112.605	122.51		112.26	126.729
108.547	106.916			109.753	107.892		110.873	111.231		111.892	106.631
112.079	107.185			109.808	119.361		111.966	117.181		111.679	107.772
110.995	108.435			111.377	108.583		112.562	118.79		111.441	108.476
109.365	105.882			109.707	115.34		112.806	111.673		111.931	108.134
111.242	106.131			110.086	108.096		112.165	116.813		112.217	108.216
109.429	107.295			109.86	115.165		111.957	119.432		111.014	109.589
109.023	106.849			110.529	109.402		111.922	109.536		110.739	107.719
108.739	107.888			109.954	107.908		112.506	119.634		111.783	110.215
111.554	106.769			113.189	112.555		112.274	119.22		111.633	108.649
111.572	107.102			109.241	117.406		112.144	109.784		111.552	119.654
110.431	105.882			113.5	108.986		111.571	116.48		110.751	112.802
112.919	106.747			110.491	113.174		111.809	109.696		109.944	107.28
111.453	107.138			111.993	109.638		111.247	134.387		110.243	108.195
108.516	108.322			111.175	108.234		114.867	117.077		111.994	107.826
111.902	107.632			110.055	107.781		112.473	115.598		111.762	115.435
108.496	105.623			112.477	107.4		111.951	139.209		112.276	116.431
108.857	106.739			111.921	107.966		112.812	121.966		109.199	107.465
108.846	106.807			108.768	108.426		110.026	108.751		110.961	107.558
111.753	106.975			112.1	109.237		112.094	115.341		110.984	112.271
109.28	105.594			112.462	107.138		112.308	133.8		112.326	109.437
113.728	110.557			109.784	113.553		111.135	122.718		111.863	109.812
109.082	107.359			109.025	126.833		110.561	132.782		114.533	110.168
110.864	106.268			110.831	111.335		112.465	122.483		111.749	110.409
110.498	108.442			112.04	108.894		112.37	111.962		111.996	113.935
110.08	107.715			109.592	107.881		112.586	125.057		111.857	113.44
111.5	106.051			110.583	114.005		115.834	125.183		110.362	126.079
111.804	108.696			108.697	115.78		112.965	117.782		112.077	107.223
110.114	106.179			108.731	128.792		112.406	123.29		111.825	107.598
108.688	106.625			111.347	127.666		112.551	114.195		111.689	106.477
111.883	107.354			112.755	107.705		112.724	121.198		108.895	116.61
109.007	106.672			111.199	114.575		113.899	112.619		110.132	106.724
111.698	109.122			111.657	111.891		111.276	109.299		110.417	115.845
111.581	106.669			109.105	122.973		108.335	109.312		111.893	132.87
111.546	107.322			109.357	110.234		112.507	126.273		108.987	107.442
110.499	107.473			111.742	106.754		112.584	124.791		114.236	111.403
108.876	106.572			109.307	105.981		112.199	121.336		111.686	106.699
109.017	109.692			110.362	106.132		111.438	115.519		110.888	109.432
108.96	106.006			112.342	105.99		112.718	114.096		112.539	116.938
109.269	109.03			109.07	106.177		113.042	120.303		112.473	106.448
110.964	107.929			111.071	105.068		112.033	110.204		111.719	109.084
110.888	108.895			108.51	106.538		112.672	117.962		112.162	107.756
109.4	109.217			110.588	106.512		112.811	144.366		111.453	109.522
111.668	107.885			113.424	105.844		112.75	121.96		110.896	110.267
109.219	106.451			110.628	106.438		112.207	131.497		110.592	112.685
109.912	108.9			108.454	104.609		112.893	116.155		112.098	108.699
109.826	107.178			108.534	106.289		113.192	135.252		110.037	107.242
110.214	107.823			110.742	106.4		115.825	137.232		111.503	112.803
111.519	108.219			108.166	106.189		111.945	114.11		111.45	109.715
109.874	106.42			109.412	105.532		113.062	118.751		111.048	108.615
110.716	106.027			114.573	105.549		112.738	129.504		114.283	111.112
110.422	106.362			109.012	104.871		112.629	125.195		112.578	112.166
112.111	105.802			109.459	105.38		112.077	121.243		112.012	109.258
109.021	108.851			108.246	105.917		112.662	112.338		110.513	111.956
108.898	106.677			114.582	106.435		111.815	122.969		111.965	117.686
109.155	107.072			109.513	106.396		110.438	121.102		109.876	109.686
113.246	109.168			112.396	106.335		112.188	111.861		111.887	118.261
110.485	106.909			111.604	104.971		112.277	112.421		114.159	114.923
110.281	107.364			111.612	105.518		112.098	116.64		109.129	107.202
111.464	107.261			109.376	106.209		112.105	124.903		111.161	116.896
110.717	109.208			110.72	106.816		115.504	117.379		114.981	108.64
109.079	106.281			111.797	106.748		113.908	127.074		112.189	107.741
109.101	106.862			111.53	104.42		110.748	109.072		112.519	110.3
109.737	105.623			108.122	106.561		112.903	117.691		111.823	123.005
108.749	108.539			109.611	106.659		113.294	126.893		109.567	107.091
108.534	105.65			114.389	106.648		112.137	125.708		109.115	106.919
109.312	106.395			111.67	106.483		113.306	110.312		111.336	112.041
111.771	109.756			109.485	106.123		115.87	133.664		114.478	109.266
111.547	108.219			111.199	105.907		115	124.666		111.699	109.145
111.585	107.932			112.757	105.888		114.215	128.239		114.026	111.008
110.945	105.893			111.627	105.479		115.446	124.761		111.466	109.472
110.473	105.951			108.249	105.266		112.661	119.01		111.171	111.386
108.714	106.161			108.432	106.225		112.009	114.335		113.302	121.852
112.017	106.822			109.712	106.301		112.826	121.321		111.641	113.124
111.27	106.53			110.093	105.448		111.607	133.161		111.822	108.554
110.56	110.298			112.568	105.632		112.096	114.747		110.655	109.802
110.713	105.919			111.474	106.522		108.568	108.964		111.781	112.936
109.97	107.345			112	106.252		113.784	120.554		113.027	109.851
108.751	113.766			108.806	105.01		113.293	126.166		111.457	117.022
110.445	107.206			111.343	105.471		112.595	122.552		111.789	107.798
109.573	107.477			111.037	105.008		108.248	109.129		111.497	110.56
109.91	105.955			108.587	106.094		113.417	127.404		108.961	110.025
109.309	106.512			107.698	106.3		113.355	126.607		111.868	107.578
108.783	105.922			108.198	105.654		112.252	137.731		110.726	127.198
108.846	105.93			109.596	106.672		112.718	120.408		113.469	109.882
109.201	109.062			111.711	103.581		112.663	118.986		112.52	108.558
111.297	107.898			108.613	105.912		112.449	117.921		113.426	109.956
112.143	106.024			108.15	106.517		108.565	107.993		112.294	107.479
108.402	106.651			108.296	106.498		112.015	113.244		113.285	111.25
112.166	108.109			108.015	106.26		111.517	110.632		112.308	107.284
112.036	105.53			108.452	105.906		111.387	119.295		112.211	109.02
110.139	105.628			108.872	105.418		112.29	126.782		111.071	118.379
111.176	107.182			110.535	106.443		111.766	114.22		110.073	106.865
111.574	107.377			108.463	106.292		112.4	113.491		112.002	115.289
109.175	108.593			107.18	106.018		111.815	111.997		112.261	107.335
109.301	106.01			111.755	105.304		117.634	125.162		112.692	109.923
111.31	107.511			108.77	105.938		116.322	122.246		112.895	113.085
110.714	108.707			107.954	104.93		113.379	119.257		112.199	107.671
111.385	106.474			108.096	106.337		114.192	123.196		113.141	109.684
111.679	105.84			112.293	104.978		114.739	119.312		111.929	109.77
111.304	106.792			108.512	106.314		113.91	132.312		113.074	106.718
109.813	107.99			111.291	106.113		112.649	126.453		111.152	111.297
111.358	107.13			110.641	106.194		114.058	122.092		109.763	107.064
111.322	106.646			109.376	106.117		116.207	119.119		113.633	111.257
109.346	107.815			108.471	106.302		113.832	133.748		112.304	107.535
108.481	106.011			108.535	106.153		113.669	122.13		113.524	113.59
109.902	105.937			110.233	106.34		112.78	127.874		113.208	115.897
109.026	107.871			108.658	105.674		114.917	122.029		111.593	112.041
110.278	108.006			108.251	105.034		115.275	119.403		111.245	117.19
112.065	108.512			109.077	106.691		114.035	122.809		111.94	107.994
112.203	107.447			108.054	106.105		114.648	120.616		111.251	120.257
108.823	107.748			108.198	106.762		112.896	120.863		111.545	106.639
109.704	108.595			111.823	104.3		112.473	120.554		112.154	107.309
109.855	106.461			108.692	105.159		113.701	119.536		113.975	106.608
113.174	110.346			112.994	105.533		113.308	126.554		112.842	109.777
112.297	105.94			111.012	106.176		116.318	139.097		110.651	107.527
111.589	106.735			109.132	106.198		112.845	128.903		111.604	108.408
110.313	106.766			112.572	106.811		113.873	128.743		111.305	108.465
109.2	106.095			110.598	106.162		114.536	118.82		110.304	110.478
111.593	106.059			108.905	106.509		114.451	115.598		111.306	110.862
111.541	106.77			112.494	106.458		115.801	125.644		109.637	117.966
108.865	108.615			108.883	105.702		115.021	119.482		111.779	110.047
110.021	107.826			109.085	106.772		115.511	131.058		112.23	107.151
110.742	105.647			110.585	106.663		112.139	129.078		112.545	115.137
109.221	105.627			109.1	106.023		112.254	127.649		112.079	124.141
111.227	106.775			110.911	106.499		113.619	125.259		111.187	109.857
111.348	107.951			108.613	104.995		113.703	128.846		113.469	111.953
110.801	108.679			108.782	106.086		113.753	126.238		112.168	108.739
111.776	106.765			113.704	104.584		115.062	129.363		110.755	106.439
111.431	106.756			109.103	106.015		114.69	133.924		111.196	106.681
108.63	105.912			108.245	105.569		113.726	129.858		111.805	108.515
111.025	107.675			112.015	106.315		111.163	109.92		112.358	118.777
108.9	113.923			111.213	105.395		114.685	123.844		112.765	112.982
111.794	107.685			109.102	106.336		115.488	124.175		111.114	110.916
109.545	106.628			108.133	104.856		115.275	120.675		112.06	112.322
110.506	109.685			108.098	105.088		114.802	118.557		112.555	112.48
112.254	106.511			112.271	105.107		113.139	119.046		114.199	111.067
111.483	108.845			110.615	106.002		115.293	120.419		112.258	107.201
112.309	105.669			108.993	106.197		112.962	124.081		112.812	109.45
112.788	107.183			108.871	106.58		115.333	126.793		111.04	134.452
111.429	108.108			109.446	106.221		114.904	125.054		112.092	110.309
109.602	106.918			109.662	105.247		113.66	117.471		111.202	110.82
111.767	113.189			108.968	106.637		112.972	120.494		109.667	108.012
111.027	109.174			108.377	105.418		112.481	142.138		111.69	106.885
109.908	111.422			112.464	105.342		113.059	115.682		112.1	111.438
109.326	107.43			109.694	104.811		113.519	122.255		111.661	107.76
111.237	107.757			108.218	105.943		112.342	124.465		112.285	123.389
113.189	106.757			111.643	105.972		112.606	118.02		111.063	110.188
112.085	106.958			111.561	106.576		115.012	115.875		112.115	123.769
111.889	108.062			111.42	105.067		112.762	121.317		111.254	115.793
110.363	106.19			108.466	105.235		114.088	115.829		109.693	107.717
110.316	106.16			109.365	106.549		114.147	122.439		108.534	104.483
112.782	105.97			112.907	104.649		114.445	118.568		111.512	106.276
110.468	109.395			112.525	106.708		114.575	114.382		110.905	105.916
112.727	106.885			108.452	105.622		113.35	114.155		108.889	105.31
108.892	107.186			107.859	106.419		114.69	121.935		111.615	105.898
112.811	106.676			108.026	106.457		111.84	116.156		111.794	105.961
111.195	110.417			109.687	105.951		112.398	116.556		111.321	104.95
111.079	108.41			113.065	106.558		113.829	135.688		108.932	106.376
111.998	106.465			111.202	106.454		112.082	111.805		111.274	105.984
110.943	106.168			111.35	106.623		114.138	116.123		109.522	105.896
110.868	108.626			110.455	106.083		112.782	115.542		111.331	105.126
110.636	106.515			109.143	105.481		112.477	116.557		113.786	105.707
109.098	106.917			109.691	105.582		112.964	132.272		112.963	105.328
110.163	105.905			108.921	104.981		115.641	119.74		111.081	106.25
108.577	108.028			109.38	106.347		116.793	125.252		111.658	105.559
108.759	107.481			108.599	106.174		112.609	121.658		111.24	105.841
108.935	105.823			111.895	106.35		112.112	113.277		111.716	106.25
109.616	106.502			112.045	106.632		112.547	121.622		109.654	106.306
108.816	106.279			108.625	106.517		115.301	122.32		111.185	106.212
111.756	108.105			112.496	106.809		113.435	142.944		110.585	106.192
114.171	106.463			112.51	106.082		111.71	113.936		107.989	105.816
110.954	106.545			109.213	106.141		112.901	118.388		111.061	106.285
111.042	109.466			109.559	105.612		112.924	116.784		111.112	105.809
112.332	105.822			109.366	106.366		112.116	116.12		109.25	106.272
110.007	108.738			112.874	106.761		115.256	127.998		109.67	106.189
110.352	107.261			109.23	106.515		112.877	118.025		114.232	105.389
109.051	107.928			108.366	106.416		112.26	136.974		111.486	106.199
110.497	105.529			109.872	105.581		113.031	114.47		113.554	105.815
109.938	106.946			108.228	106.012		112.122	113.29		111.197	105.532
108.419	106.288			110.373	106.061		112.729	120.056		111.08	106.003
110.297	110.18			112.541	105.6		112.668	115.549		109.698	106.087
111.035	108.678			108.305	105.944		114.696	121.48		110.832	106.373
110.242	106.294			110.681	106.227		112.997	133.728		111.86	105.543
111.413	106.323			109.459	106.327		115.291	127.007		110.253	105.847
109.761	108.154			110.441	106.47		114.141	121.563		107.94	105.179
109.322	106.972			109.037	106.446		113.875	122.229		110.908	106.185
110.967	107.33			111.808	106.635		112.746	122.867		111.924	106.112
112.168	106.964			108.939	103.891		114.56	122.138		111.947	106.336
111.438	106.109			109.608	106.33		112.407	116.897		110.673	106.087
113.891	106.348			112.717	104.566		112.143	116.735		111.501	106.273
114.685	106.913			108.476	105.66		113.458	117.667		112.366	106.399
114.951	109.571			109.107	106.299		111.721	109.478		109.47	105.754
110.661	109.493			109.88	106.749		112.571	119.227		108.754	105.786
112.868	107.623			111.994	105.789		112.044	128.833		108.709	106.312
113.072	107.087			112.992	104.931		112.566	123.784		108.78	106.116
110.609	106.687			108.348	105.416		111.269	117.114		108.099	105.944
111.399	108.919			111.916	106.004		112.304	115.213		110.641	105.658
109.649	107.117			111.691	106.461		112.136	116.584		108.507	105.387
109.282	106.548			114.204	106.593		116.61	124.398		108.303	105.895
111.022	107.007			113.238	106.584		115.766	117.506		108.642	105.87
110.081	106.467			111.851	105.591		112.466	118.127		108.315	106.402
115.108	107.611			109.057	106.275		112.171	117.215		108.547	104.873
110.368	107.906			114.011	106.088		113.488	125.852		108.932	106.236
111.982	107.147			113.201	105.916		113.092	141.537		108.124	105.065
110.983	107.101			112.922	106.053		112.783	130.741		108.201	104.788
110.593	108.184			111.676	106.405		112.726	112.468		107.967	106.124
110.324	107.522			110.284	106.099		114.703	121.757		111.498	105.727
111.669	108.463			112.988	106.691		113.68	125.414		108.015	106.027
111.745	117.793			113.142	106.258		112.002	114.856		108.625	105.283
111.648	107.727			110.209	106.217		112.113	117.834		108.128	105.689
108.994	107.847			109.99	105.987		112.28	114.202		108.904	104.385
109.119	108.631			111.537	106.429		114.873	119.565		108.893	106.021
110.445	106.604			113.248	106		112.977	113.471		108.183	104.898
110.767	106.793			112.602	106.137		116.902	128.759		109.796	105.751
110.667	107.31			109.477	106.645		114.785	111.376		107.87	106.105
109.184	105.516						113.027	131.139		108.665	104.908
109.583	108.179						111.182	112.902		110.684	105.731
108.587	108.406						112.391	114.682		108.471	106.076
109.429	108.448						112.306	109.559		108.765	106.034
108.837	107.015						113.17	121.391		109.357	105.951
110.922	109.473						112.594	118.909		108.616	104.763
109.489	108.134						114.939	123.588		109.272	106.396
112.156	106.994						112.69	113.414		109.405	105.194
111.319	107.037						114.083	117.616		108.581	105.383
111.586	107.124						112.026	109.024		109.399	105.823
112.232	106.733						113.943	117.182		108.707	105.293
111.173	107.069						112.442	114.117		108.878	105.51
109.562	106.521						112.441	114.138		109.182	106.053
111.273	107.681						112.779	120.459		108.616	105.539
111.374	108.892						115.234	111.926		109.223	104.632
112.374	107.255						112.209	118.821		109.003	105.845
112.898	107.161						112.926	118.447		109.787	105.352
109.578	106.552						112.201	118.392		109.156	105.225
112.77	107.251						112.338	111.269		108.63	104.91
114.47	108.1						109.825	105.923		111.616	106.236
112.052	107.515						112.789	123.149		108.218	104.275
111.722	107.693						114.589	120.281		109.681	105.377
111.107	108.07						112.968	122.11		109.534	106.099
110.129	106.057						113.935	112.343		108.423	104.866
111.078	108.723						114.188	121.457		109.917	106.069
108.877	106.203						113.583	113.771		108.295	106.196
111.22	106.614						112.887	133.226		107.851	104.86
111.775	106.294						113.015	119.624		109.115	104.546
109.502	107.15						112.387	119.272		108.932	105.236
109.113	108.259						111.864	116.316		108.811	106.054
112.015	107.001						113.384	119.289		109.498	105.73
111.41	106.971						112.664	112.701		109.081	105.307
110.896	109.205						113.433	116.03		108.253	105.536
111.212	107.387						112.15	112.9		108.955	106.078
109.344	107.538						112.022	119.635		108.449	104.332
111.151	109.199						114.718	117.196		109.535	106.331
110.761	108.399						112.766	120.054		109.586	105.264
112.652	106.341						112.679	130.438		108.249	105.919
111.785	106.717						112.384	124.818		111.211	104.639
111.189	107.77						113.907	115.049		108.781	106.171
109.698	106.377						112.973	117.839		110.017	106.348
110.918	109.708						111.85	109.781		109.124	105.511
112.303	106.477						112.327	112.18		109.405	105.711
111.932	106.011						112.99	120.304		108.795	106.302
110.537	106.756						112.366	112.528		108.378	104.151
109.56	106.532						113.775	137.831		109.697	105.97
109.419	106.228						112.016	115.729		108.754	105.481
111.388	105.525						112.91	133.961		110.186	106.102
111.409	108.629						112.366	118.224		108.707	106.074
113.377	107.15						112.781	116.619		108.606	105.743
111.098	106.569						112.628	126.36		108.346	105.736
111.205	108.95						113.446	127.628		111.504	106.14
110.947	107.513						112.083	147.402		108.644	105.555
109.832	108.476						111.739	114.128		108.84	106.277
111.512	106.841						110.667	120.121		108.566	105.06
109.478	106.462						112.772	110.811		109.083	105.413
111.212	111.609						110.812	136.973		108.674	105.172
112.187	108.582						112.301	109.941		110.663	106.001
112.859	109.336						110.638	114.656		109.155	105.745
112.308	106.334						109.331	109.573		109.032	104.168
111.305	106.002						110.302	108.551		109.459	106.055
110.186	106.079						110.585	115.74		110.346	106.187
110.52	107.587						112.944	107.048		108.192	106.136
111.949	105.874						108.325	114.353		109.622	106.397
113.197	106.857						110.711	116.421		109.732	104.949
111.293	109.057						108.635	117.886		110.109	105.271
110.849	106.557						110.23	108.718		110.271	105.959
111.067	107.382						108.432	110.838		109.256	104.974
111.1	107.831						108.556	114.507		108.997	105.335
108.967	105.984						112.019	114.238		108.388	105.911
109.101	107.246						111.821	110.523		109.112	105.579
109.491	109.728						112.83	107.777		108.816	105.118
111.706	107.465						111.801	112.707		112.67	105.71
112.877	108.482						110.138	121.476		110.842	106.301
115.539	107.28						111.606	112.543		110.778	105.667
112.812	107.621						108.791	109.022		108.665	105.006
111.78	105.928						110.946	106.417		108.259	105.961
111.715	106.746						112.076	112.706		108.916	105.605
111.344	108.926						108.886	107.423		108.469	105.844
111.722	110.365						111.769	114.938		110.531	105.797
110.668	107.2						109.015	112.678		110.275	105.476
111.322	106.06						110.357	110.677		108.129	106.228
110.761	107.23						108.657	106.568		109.571	106.17
112.62	107.092						107.936	109.841		108.706	105.322
113.323	107.587						111.743	114.732		109.927	106.322
111.838	106.734						110.999	111.707		108.998	106.285
109.262	106.485						109.015	111.772		109.854	106.026
111.769	107.079						111.125	112.35		109.519	106.219
112.753	107.275						111.507	111.119		108.714	105.234
112.03	108.471						111.338	111.446		111.83	105.785
108.771	106.708						109.139	116.612		111.827	106.205
111.17	106.585						111.615	116.388		111.435	105.904
113.662	107.172						112.269	109.947		108.546	105.691
113.219	107.115						111.168	113.01		111.507	106.207
114.237	107.543						108.162	116.636		112.068	106.191
111.364	106.264						108.393	111.046		109.053	106.043
110.822	106.706						114.316	112.626		109.967	106.176
110.979	109.814						113.571	110.942		108.71	106.198
112.183	107.405						109.932	115.926		111.638	106.171
109.761	106.031						108.955	107.595		111.215	105.422
107.976	107.754						108.703	114.944		109.421	105.633
112.262	107.61						109.051	108.872		109.206	105.335
111.473	110.069						111.631	116.899		111.392	105.441
111.297	109.493						108.769	113.078		108.75	104.496
109.714	108.476						108.84	111.39		112.057	105.903
111.412	108.534						111.599	114.147		111.024	106.353
109.62	107.024						108.695	108.903		109.456	105.369
109.144	108.205						108.684	114.624		110.769	104.813
111.082	105.989						112.303	108.711		111.814	106.049
113.197	107.562						108.209	114.666		108.63	105.282
114.094	108.407						110.061	115.167		108.889	104.858
111.618	106.688						112.494	117.386		113.008	105.738
113.275	106.353						111.76	107.323		108.67	106.294
114.47	105.682						109.684	109.671		110.847	104.465
111.951	107.142						109.678	114.439		111.278	106.359
112.186	105.655						108.095	112.376		109.295	105.738
109.603	109.033						111.974	108.875		109.22	105.346
111.068	109.555						111.687	109.615		112.125	105.973
111.903	110.056						111.868	115.189		112.113	105.974
110.456	107.071						110.601	113.265		111.537	106.309
110.596	106.345						109.447	112.176		109.695	105.785
111.554	111.946						108.87	110.495		112.105	105.248
110.756	108.646						114.972	111.923		111.39	105.291
110.796	105.862						113.487	111.74		112.071	106.098
112.255	106						110.116	116.696		108.385	105.714
111.458	106.173						109.355	113.559		109.692	106.387
112.135	106.985						111.044	115.97		108.675	105.822
111.6	105.797						108.356	114.647		108.111	105.218
108.577	109.339						108.542	108.792		111.303	105.873
111.759	106.872						108.467	111.469		109.929	105.111
111.539	106.82						112	115.062		111.838	105.983
111.211	106.896						111.731	107.163		111.313	105.923
111.749	106.337						108.6	108.083		110.742	106.248
110.616	112.047						111.122	108.684		111.283	105.769
109.616	107.707						109.357	111.996		110.03	105.167
113.346	108.932						112.049	115.55		111.776	104.72
111.358	108.566						111.208	123.246		109.094	104.64
111.423	107.479						110.025	115.414		112.743	105.736
111.302	108.78						110.294	109.857		112.323	105.833
111.195	107.038						111.619	126.117		109.191	106.104
111.499	111.435						108.925	108.691		111.68	106.174
112.269	105.956						111.373	111.838		108.581	105.574
111.24	106.124						111.786	121.743		111.229	105.273
110.622	106.346						112.403	119.473		109.665	105.69
113.049	106.392						111.101	112.569		111.791	105.9
110.808	117.589						108.896	110.806		112.017	105
112.491	107.958						109.823	111.796		110.115	105.971
110.681	105.507						112.59	119.561		109.105	105.846
110.616	108.542						109.725	110.004		112.412	106.364
111.377	106.797						108.853	110.292		112.239	105.422
111.132	107.222						112.74	120.175		112.714	106.239
109.251	106.72						110.83	114.516		111.135	105.931
113.699	106.614						109.269	109.156
109.027	107.97						112.194	108.669
112.228	109.27						109.321	112.998
114.311	109.615						108.76	109.437
112.294	106.685						110.409	117.188
112.899	105.71						109.052	107.981
111.658	107.915						108.635	110.208
112.988	106.029						111.452	117.937
111.975	107.174						115.038	116.712
110.902	106						111.083	116.072
111.115	109.629						110.881	115.74
111.91	107.978						112.082	118.196
111.344	108.975						111.401	131.709
110.485	106.395						109.718	113.187
111.668	106.104						109.81	124.05
112.863	106.033						111.991	111.962
112.024	107.628						108.544	116.918
110.761	105.731						109.506	110.99
109.472	105.562						109.236	109.356
112.456	107.523						109.494	110.383
113.891	105.11						108.892	113.959
111.568	105.362						112.143	107.92
112.55	105.07						111.965	109.322
112.184	105.449						108.914	119.711
112.735	104.748						112.075	118.652
115.338	104.925						108.378	119.023
108.78	104.588						108.887	108.243
110.816	104.985						111.229	110.823
111.673	105.278						109.142	113.879
109.613	104.63						112.799	116.558
112.264	105.149						113.119	116.926
112.059	105.067						109.617	113.216
111.413	105.267						111.425	107.922
110.314	105.206						112.494	123.561
111.333	105.475						109.313	109.502
112.855	105.496						108.427	115.598
110.003	104.979						109.014	109.164
110.742	105.036						108.604	109.043
110.435	104.812						111.683	116.633
110.678	105.16						110.633	110.392
109.663	104.835						108.74	123.474
116.094	105.245						110.484	114.544
110.878	104.785						112.016	110.355
111.641	105.323						111.178	112.3
112.486	103.956						109.887	111.051
108.355	105.399						112.521	112.915
108.156	105.481						111.268	114.186
109.496	104.236						111.356	125.313
112.56	105.189						109.185	114.984
108.912	105.246						109.47	109.701
108.762	105.193						109.908	108.312
108.836	105.262						108.339	113.622
113.083	105.388						108.851	111.276
112.125	105.38						109.156	109.766
111.402	105.306						112.52	116.806
111.525	105.398						109.22	106.605
109.701	105.345						108.807	122.372
111.106	105.175						109.889	110.687
112.055	105.059						109.732	110.459
111.594	105.444						108.597	111.175
111.617	105.123						109.525	114.047
110.164	104.25						112.151	113.448
111.098	105.006						111.839	114.853
110.025	105.175						109.079	108.753
109.11	105.197						111.779	114.503
112.242	105.038						112.256	114.619
109.07	104.613						111.117	115.867
109.044	105.469						112.56	112.312
108.694	104.311						118.256	115.055
110.119	104.759						108.542	108.6
109.779	105.222						109.371	112.461
109.665	105.253						109.053	114.97
110.571	105.151						110.595	113.314
110.026	105.5						111.932	116.746
109.268	104.461						119.895	116.774
111.195	105.095						108.974	107.746
108.993	104.952						109.357	109.165
108.763	105.352						109.017	110.37
108.467	105.153						109.393	106.453
110.002	105.391						108.493	109.601
108.471	104.279						108.66	114.163
109.591	104.627						108.983	119.027
108.21	104.663						108.661	108.116
108.84	105.303						111.512	119.317
111.346	105.461						111.873	120.224
109.331	104.526						111.681	116.749
111.481	105.372						111.53	113.85
108.296	104.725						109.009	117.445
111.408	104.736						109.292	109.092
110.256	105.439						111.951	117.066
112.641	105.38						109.803	109.833
111.67	105.188						110.676	113.814
110.517	105.333						112.202	126.439
108.555	104.456						109.352	111.896
109.521	105.194						110.776	115.339
109.717	105.459						111.925	117.519
109.145	104.89						111.511	109.153
108.881	105.414						109.841	108.14
108.807	104.764						111.915	117.373
109.606	105.428						108.929	114.247
110.264	105.067						111.959	122.81
110.752	104.833						109.091	115.056
108.587	104.678						109.502	108.561
112.299	103.495						108.94	112.247
109.123	105.295						113.602	112.514
109.362	104.863						112.22	110.995
111.882	105.249						112.458	111.274
111.765	105.066						111.883	114.097
108.176	104.139						112.19	129.063
112.147	105.205						111.829	115.785
109.356	105.425						109.737	110.135
108.409	104.94						110.471	112.764
110.94	104.558						111.256	121.068
111.765	104.377						108.901	112.841
108.802	104.793						111.524	122.592
111.277	104.873						112.157	112.937
109.974	104.97						109.008	108.364
110.385	104.174						111.105	110.243
112.129	104.909						110.736	112.737
110.318	105.202						112.343	116.153
108.911	104.493						108.863	119.892
113.044	104.431						112.07	111.729
108.936	105.008						111.175	114.531
109.354	104.627						110.662	111.344
108.691	105.202						111.348	110.935
109.105	105.231						109.386	111.264
111.505	105.396						111.972	119.954
110.918	104.984						111.836	113.407
109.421	104.872						111.021	116.53
108.893	105.459						108.998	109.024
108.999	105.372						111.175	115.856
111.475	104.91						109.026	116.118
108.327	105.095						112.524	110.462
110.795	105.442						112.483	121.354
112.859	105.417						110.807	110.847
111.847	103.628						111.761	113.248
109.439	105.433						109.848	109.805
112.109	105.226						110.125	112.215
109.937	105.2						112.757	109.234
108.571	104.276						111.873	120.062
109.859	105.308						108.893	115.624
108.53	104.812						112.443	122.869
113.262	104.817						111.596	109.621
108.869	105.387						114.336	112.747
108.772	104.562						108.742	111.106
110.486	105.19						114.786	119.243
108.688	104.928						111.963	121.933
108.861	105.296						111.415	112.283
110.689	105.243						110.826	116.837
111.491	105.273						112.376	125.367
111.669	105.331						112.048	121.742
109.224	104.724						111.785	117.091
109.922	104.825						115.401	118.377
112.258	104.821						110.57	124.706
109.243	105.085						112.06	109.421
109.035	104.782						108.921	112.592
110.746	105.106						108.13	107.391
111.922	104.571						109.238	108.78
109.473	105.468						110.192	110.667
109.185	105.153						109.175	110.572
109.212	104.331						111.962	115.384
108.7	105.363						109.39	111.151
109.76	105.295						111.016	114.753
111.719	105.496						112.204	119.102
110.303	105.424						109.024	113.446
109.963	104.921						109.067	116.162
109.552	105.453						109.22	121.39
109.389	104.471						110.947	111.058
109.362	104.758						112.521	121.224
110.679	104.902						109.902	108.416
109.796	104.95						111.24	116.391
112.517	105.483						111.591	112.305
109.227	104.785						108.606	109.616
112.049	105.278						108.689	113.375
110.786	104.749						113.581	117.776
109.987	104.262						112.417	123.515
110.054	104.785						112.407	121.274
112.22	105.293						112.026	119.454
108.902	105.311						112.875	120.521
110.66	105.105						112.278	126.884
109.831	105.433						111.733	120.073
109.33	105.162						110.8	114.219
108.679	105.423						111.327	111.213
109.006	105.288						113.185	119.619
111.722	105.066						112.955	115.361
109.576	104.641						112.137	115.55
108.716	104.482						110.268	114.539
110.947	104.943						109.886	111.768
109.334	105.485						111.645	126.879
108.615	105.318						109.477	109.477
108.753	104.271						110.832	114.004
112.146	105.376						114.268	116.414
110.326	104.522						110.242	111.285
111.483	104.578						112.574	114.066
112.161	104.86						111.59	138.199
110.538	105.291						111.757	114.199
112.585	105.142						111.835	135.492
111.748	105.264						111.566	115.076
111.342	105.452						112.018	119.771
112.124	105.485						111.923	112.775
109.408	104.788						110.69	112.654
109.749	105.326						108.914	115.713
114.307	104.274						108.459	116.926
113.963	105.012						114.701	118.698
113.584	104.968						112.112	115.723
110.987	104.549						111.148	112.861
114.594	104.87						112.227	119.83
115.181	104.331						112.224	120.816
109.456	105.3						108.674	117.331
110.497	104.612						109.094	105.241
108.388	104.339						112.1	126.606
111.192	105.166						112.439	114.602
109.237	105.088						115.66	113.904
115.594	104.638						109.932	113.685
111.91	105.26						108.846	107.814
112.617	104.45						112.571	123.202
109.16	104.656						111.849	117.523
111.658	104.685						112.096	116.391
108.675	105.08						110.481	119.595
108.828	104.418						111.192	122.602
108.454	105.073						114.672	116.263
111.454	105.147						112.195	116.21
108.888	105.498						109.357	109.731
108.581	105.288						108.137	108.162
108.513	104.78						111.673	123.794
109.264	105.256						112.039	122.45
109.882	104.898						111.088	115.514
111.884	105.443						112.202	117.867
							109.363	112.829
							111.602	114.504
							108.663	131.539
							112.274	117.9
							112.108	142.333
							111.748	131.296
							110.4	110.152
							110.081	118.742
							109.537	112.197
							112.083	118.339
							113.299	114.062
							110.135	116.727
							111.778	115.622
							112.288	122.774
							111.573	116.274
							112.574	128.593
							112.648	118.173
							110.851	119.952
							109.687	108.229
							113.415	115.042
							110.383	111.399
							111.143	115.203
							111.443	119.544
							109.102	114.67
							111.562	127.339
							111.712	116.816
							112.743	107.393
							111.6	117.73
							111.346	120.567
							108.559	115.743
							112.672	115.649
							111.271	119.092
							111.532	119.197
							111.796	115.71
							112.625	118.175
							109.948	113.066
							109.275	108.637
							112.18	118.596
							112.021	122.31
							111.499	113.689
							110.693	125.967
							112.551	109.93
							112.179	121.528
							111.217	113.633
							109.667	113.004
							109.793	110.407
							111.942	129.272
							110.681	117.193
							110.316	116.245
							110.942	120.512
							109.55	109.233
							110.462	125.063
							112.883	112.385
							111.138	125.975
							114.157	115.576
							112.406	117.675
							111.859	129.58
							109.261	113.747
							112.926	119.991
							112.186	120.673
							111.926	122.216
							112.037	117.357
							110.403	115.552
							109.331	112.061

## Sheet: Figure 5g
	- PtdIns(3)P	+ PtdIns(3)P
Control	12	11
rubiconShR	23	0

## Sheet: Figure 6c
Control
0	1005.87	10.0582	3327.44	1637.17	2278.81	231.836	3805.87	972.749	2133.64	3748.2	28.4606	82.2807	1972.51	212.624	98.7982	1826.09	1794.49	223.053	1908.72	214.023	2457.67	186.95	102.863	1035.13	187.366	22.658	2400.39	979.462	1165.99	252.631	27.4483	928.382	2406.15	201.282	4433.31	278.639	2862.91	3420.87	88.6687	3627.17	5926.58	214.65	3264.14	976.926	581.176	944.368	2760.31	2462.21	1539.9
1	135.342	2.60541	1855.91	93.784	185.601	19.674	186.253	92.5466	702.144	122.454	7.55745	5.54	108.952	704.774	19.5452	153.011	32.007	0.426174	251.316	16.1939	690.353	4.13531	48.3766	147.309	52.6131	1.14533	124.073	28.0041	46.6079	329.46	40.204	4.87404	160.933	39.4706	361.903	23.1621	549.872	1136.42	2.7366	385.933	1478.35	6.35365	417.877	18.2402	64.6398	140.437	676.343	271.73	1064.44
2	5.73583	0.675771	715.625	71.8416	70.7978	63.5365	33.9282	177.334	376.927	29.5967	16.3206	10.7329	58.5872	375.99	21.9287	31.5261	2.05915	2.31104	17.42	2.288	28.7556	1.24385	6.95126	3.91713	1.57675	0.094335	13.65	3.44792	9.88211	57.8057	6.64309	287.01	1.01767	2.58545	32.3392	36.407	28.4579	61.2855	0.807524	32.4149	341.587	3.76522	201.248	2.07491	23.8014	2.11734	135.983	99.3044	502.332
3	3.60071	0.330758	142.866	6.87596	67.4475	14.6881	9.38301	35.6554	161.496	36.0005	32.4043	6.41901	39.4996	37.7866	60.6294	8.84189	7.41096	1.97249	2.39197	0.319886	2.23838	0.444668	1.91658	0.805923	1.80844	0.865016	1.3252	7.21411	16.8194	2.26446	3.19103	1.4529	0.654744	1.89773	10.9168	17.3055	1.33381	19.1137	0.493274	6.95757	55.3705	0.85112	15.5638	1.41088	5.93682	0.711956	31.7478	74.0197	36.6356
atg8aShR; atg8bShR
0	248.391	2209.53	3884.1	2166.18	1198.19	3021.85	1410.3	3566.64	1012.58	1603.44	5880.47	1879.88	2327.77	406.622	3339.58	2687.93	3077.64	511.752	2264.43	3383.04	1174.4	2079.41	650.242	262.659	1793.47	3386.25	3230.26	323.812	2993.02	1474.61	4280.61	158.989	1318.21	1840.11	2688.5	66.1034	329.155	1256.93	917.308	463.287	1108.84	1635.22	3317.64	3307.68	232.299	44.6664	2882.68	2127.47	2948.64
1	74.4596	1189.66	6791.01	573.802	657.646	2083.63	876.232	1753.35	475.353	1007.64	1454.55	278.985	762.871	15.7087	675.144	1395.48	1585.51	161.184	810.767	1124.98	179.891	1818.54	888.748	54.4271	106.073	506.786	2283.85	23.168	2597.6	1055.38	1791.67	168.766	2104.79	313.679	1026.8	5.54204	382.057	382.809	36.0174	36.0764	181.274	2392.87	2058.35	1295.9	14.3093	150.039	870.779	2212.73	136.028
2	39.2638	465.503	2388.59	46.1656	74.3979	576.824	793.903	1828.21	273.874	1003.59	206.25	166.395	26.3435	2.39676	74.7276	298.707	843.961	275.161	259.92	179.731	8.56317	1799.46	1075.51	49.1285	15.0663	645.771	737.718	21.2883	1903.95	471.405	1222.65	47.9328	2111.28	519.277	1541.3	3.11597	356.834	541.947	8.82799	74.9092	2.97734	2041.22	1147.36	981.994	16.8259	2.69145	135.99	626.817	8.22008
3	40.3623	138.838	4888.94	34.5839	41.7539	472.03	431.429	1864.12	148.804	451.343	409.094	93.2318	66.3835	9.84634	47.8825	260.672	907.761	90.0943	376.553	31.1204	7.81139	1046.74	695.506	3.01571	11.9663	533.854	259.884	8.35131	1170.21	627.827	1181.37	6.50358	1565.88	375.431	712.244	4.63502	349.733	281.767	8.8836	21.2158	3.72157	1730.06	567.803	439.532	0.752547	3.97289	70.2218	222.533	13.1109
[truncated: 27 more columns]

## Sheet: Figure 7e
Distance	Control
0.97	0.022481	0.02801	0.006543	0.017142	0.014416	0.006038	0.012223	0.023054	0.004061	0.005887	0.00035	0.002187	0.002912	0.030407	0.017279	0.021443	0.002518	0.002192	0.006306	0.001978
1.94	0.015525	0.015609	0.00601	0.00851	0.013916	0.005312	0.001691	0.013112	0.000345	0.002211	0.000918	0.000472	0.001353	0.020392	0.010855	0.011851	0.002094	0.004164	0.003686	0.001145
2.91	0.017747	0.089576	0.005989	0.013172	0.014916	0.004555	0.001161	0.003536	0.001036	0.001589	0.000701	0.000924	0.000887	0.024772	0.012377	0.02195	0.002989	0.001074	0.004913	0.000849
3.88	0.015094	0.021855	0.006629	0.013009	0.018102	0.004685	0.001477	0.010333	0.001069	0.001234	0.000656	0.00024	0.000729	0.022608	0.013238	0.011493	0.006501	0.001459	0.024716	0.000826
4.85	0.01538	0.028756	0.007224	0.011218	0.015785	0.005294	0.001905	0.005254	0.000492	0.001138	0.001272	0.000257	0.000621	0.028224	0.014642	0.017427	0.004311	0.000795	0.010532	0.000857
5.82	0.014422	0.025037	0.007979	0.011675	0.023654	0.005497	0.002428	0.004347	0.00021	0.000806	0.001818	0.000203	0.000989	0.021657	0.010406	0.011408	0.00482	0.001097	0.004862	0.00104
6.79	0.013832	0.030312	0.007062	0.012412	0.020223	0.004395	0.002595	0.005893	0.000718	0.001265	0.00099	0.000177	0.001279	0.036066	0.010148	0.010196	0.002768	0.000986	0.004899	0.001805
7.76	0.02126	0.030851	0.007038	0.012766	0.022147	0.005001	0.002304	0.006362	0.00069	0.000909	0.000974	0.000263	0.000419	0.020479	0.009102	0.011699	0.004165	0.000647	0.005464	0.001089
8.73	0.016381	0.038643	0.008535	0.00995	0.022534	0.003751	0.003119	0.005077	0.000809	0.001056	0.000942	0.000243	0.000738	0.020209	0.012204	0.015793	0.005317	0.000784	0.00432	0.001188
9.7	0.016298	0.035177	0.011489	0.010218	0.02355	0.004259	0.002663	0.005758	0.000573	0.000962	0.000855	0.000132	0.000579	0.020916	0.009895	0.012187	0.005264	0.000688	0.004505	0.001227
Distance	atg8ShR
0.97	0.000665	0.000639	0.000568	0.000362	0.000466	0.002291	0.000354	0.002461	0.000419	0.000874	9.52e-05	0.000111
1.94	7.21e-05	0.000629	0.000273	0.00015	0.000313	0.000233	0.000218	0.000585	0.000239	0.000116	0	3.6e-05
2.91	0.000155	0.00018	0.000577	0.001071	0.000292	0.001543	0.000138	0.00116	0.000382	0.000193	7.69e-05	6.82e-05
3.88	0.000695	0.000557	0.000547	0.000685	0.00013	0.000441	0.000235	0.003344	0.000455	0.000144	0.000161	9.23e-05
4.85	8.61e-05	0.000243	0.000326	0.000299	0.000173	0.001347	0.000344	0.000602	0.000432	0.000613	9.37e-05	2.93e-05
5.82	0.000226	0.000351	0.000345	0.000218	0.000256	0.00079	7.75e-05	0.001122	0.000594	0.000697	2.47e-05	1.59e-05
6.79	0.000174	0.000631	0.000495	0.000576	0.00023	0.000727	8.95e-05	0.000911	0.000393	0.000549	0	5.3e-05
7.76	0.000116	0.000371	0.000507	0.000694	0.000204	0.001126	6.97e-05	0.000561	0.000406	0.000202	0	4.94e-05
8.73	0.000163	0.000428	0.000648	0.000728	0.000365	0.000691	0.0001	0.000606	0.000335	0.000434	0	5.42e-05
9.7	0.000232	0.000119	0.00019	0.000431	0.000366	0.000534	0.000155	0.001004	0.000484	0.000245	0	4.55e-05
Distance	rubiconShR
0.97	0.0009	0.000122	6.44e-05	0.017311	0.013375	0.000322	0.000702	0.001288	0.000875	0.000749	0.010646	0.013707	0.007456	1.96e-05	6.02e-05
1.94	0.000164	0.000306	8.89e-05	0.009456	0.0092	0.000114	8.16e-05	0.000741	0.000174	0.000726	0.007896	0.008171	0.005724	3.93e-05	0.000113
2.91	0.000289	0.000105	8.91e-05	0.01042	0.010177	0.000333	0.000154	0.000771	0.000254	0.000788	0.008479	0.008096	0.006937	5.57e-05	0.00014
3.88	0.000105	0.000296	8.98e-05	0.009285	0.010485	9.11e-05	0.000411	0.000638	0.000183	0.00054	0.008182	0.009425	0.006324	5.77e-05	0.0003
4.85	4.98e-05	0.000134	5.19e-05	0.012271	0.011477	0.000408	9.03e-05	0.000492	0.000231	0.000753	0.008263	0.009856	0.006233	3.76e-05	0.000162
5.82	3.74e-05	8.92e-05	0.000108	0.010009	0.009967	0.000172	5.85e-05	0.000583	0.000453	0.00073	0.008008	0.01037	0.00618	4.41e-05	0.000154
6.79	0.000118	0.000189	6.94e-05	0.009064	0.010162	0.000279	6.57e-05	0.000392	0.000159	0.000605	0.008263	0.008555	0.006172	3.11e-05	9.79e-05
7.76	5.8e-05	3.99e-05	9.71e-05	0.008756	0.011078	0.000228	6.8e-05	0.00026	0.000228	0.000592	0.007695	0.009055	0.006	1.07e-05	0.000101
8.73	5.48e-05	0.00011	5.13e-05	0.007874	0.009908	0.000324	0.000173	0.00034	0.000193	0.00038	0.008321	0.008328	0.005441	3.67e-05	7.88e-05
9.7	3.38e-05	6.62e-05	7.63e-05	0.007656	0.009177	0.000205	9.41e-05	0.000296	0.000218	0.000368	0.00792	0.007466	0.005878	1.9e-05	4.57e-05
Distance	atg7ShR
0.97	0.0012736	0.00130734	0.00627246	0.00129076	0.000350695	0.000612127	0.0114143	3.17809e-05	0.000235	1.12362e-05	7.09005e-05
1.94	0.000778199	0.000439879	0.000626109	0.00081416	0.000498773	0.000498925	0.00727921	0.000134745	0.000162	3.58189e-05	0
2.91	0.00115517	0.0025154	0.000544759	0.00044908	0.000648826	0.000909303	0.0078053	8.29852e-06	0.000162	6.38675e-05	2.67614e-05
3.88	0.00111875	0.000522721	9.50562e-05	0.000353364	0.00053477	0.000579997	0.0075617	3.8053e-05	0.000551	0	2.47868e-05
4.85	0.000773054	0.000365659	0.000210123	0.000471708	0.000294427	0.0007196	0.00926128	8.99949e-05	3.05e-05	8.10965e-05	0
5.82	0.00105927	0.000568153	4.39983e-05	0.000844241	0.000736458	0.000978777	0.00920661	0.000348305	1.69e-05	1.30208e-05	1.56858e-05
6.79	0.00116099	0.000451296	0.000254672	0.000487244	0.000715109	0.000710246	0.0100244	6.45378e-05	0	9.04146e-05	8.32425e-05
7.76	0.000982242	0.000696841	0.000109679	0.000776139	0.000765972	0.000620407	0.00943425	0.000122338	4.88e-05	0.000149681	0
8.73	0.00092473	0.00057182	0.000107788	0.000685491	0.000598303	0.000714158	0.0101723	0.00013777	0	0.000152712	0.000157372
9.7	0.00131029	0.00045738	5.68744e-05	0.000630211	0.000701741	0.000811115	0.0098765	0.000144449	8.22e-05	0.00010127	0.000248716

## Sheet: Supplementary  Fig. 1f
Pathway	p-Value	Matches
Oxidative phosphorylation	1.88e-27	56
Respiratory electron transport, ATP synthesis by chemiosmotic coupling, and heat production by uncoupling proteins.	2.82e-19	39
The citric acid (TCA) cycle and respiratory electron transport	8.18e-14	43
Respiratory electron transport	8.59e-13	29
Complex I biogenesis	2.99e-08	21
Formation of ATP by chemiosmotic coupling	2.05e-05	10
Cristae formation	2.05e-05	10
Mitochondrial biogenesis	0.000882	10
Mitochondrial calcium ion transport	0.012653	7
Processing of SMDT1	0.020338	6
Protein export	1.73e-05	12
Transport of small molecules	0.000103	63
SNARE interactions in vesicular transport	0.001568	10
Ion channel transport	0.013258	20
Neutrophil degranulation	2.07e-05	68
Phagosome	0.001708	19
Innate Immune System	0.019799	72
Metabolic pathways	3.02e-10	122
Metabolism	0.000129	128
N-Glycan biosynthesis	4.74e-06	16
Asparagine N-linked glycosylation	0.027289	31
Protein processing in endoplasmic reticulum	2.8e-16	44
Lysosome	0.000543	22

[truncated: 10 more sheets: Supplementary  Fig. 2e, g, i, Supplementary  Fig. 3a-d, Supplementary  Fig. 3 e,f, Supplementary Fig. 4, Supplementary Fig. 5b, Supplementary Fig. 5c, Supplementary Fig. 5d, Supplementary Fig. 5g, i, Supplementary Fig. 6c,g,i,k,m, Supplementary Fig. 6e]
